# Supplementary material for: STAT5-regulated microRNA-193b controls haematopoietic stem and progenitor cell expansion by modulating cytokine receptor signalling
Source: Nat Commun. 2015 Nov 25;6:8928. doi: 10.1038/ncomms9928 (PMC4674773; doi:10.1038/ncomms9928)
Supplement: Supplementary Data 1 — STAT5-dependent microRNA expression in LT-HSCs upon Thrombopoietin stimulation. LT-HSCs were isolated from conditional STAT5 null (Mx1::Cre x STAT5fl/fl) or STAT5 WT (STAT5 fl/fl) and stimulated with the cytokine thrombopoietin for 2h. The miRNA expression profile was assessed via quantitative miR PCR (TaqMan Array MicroRNA Rodent Cards). The fold change (log2) of stimulated versus unstimulated cells and the P values are displayed. [file ncomms9928-s2.xlsx]

## Sheet: STAT5wt
Supplementary Data 1: MicroRNA expression data of LT-HSCs (STAT5 WT) Thrombopoietin-stimulated versus unstimulated
assayName	Fold Change (Log2)	P value
mmu-let-7b-4373168	-0.0741093	0.94009
mmu-let-7c-4373167	0.0991603	0.921174
mmu-let-7d-4395394	0.0863653	0.916472
mmu-let-7e-4395517	-0.0233217	0.98342
mmu-let-7g-4395393	0.0834198	0.952293
mmu-let-7i-4395332	0.228782	0.811331
mmu-miR-100-4373160	-0.149529	0.917475
mmu-miR-101a-4395364	0.270314	0.621267
mmu-miR-103-4373158	-0.657217	0.552501
mmu-miR-106a-4395589	0.138305	0.853144
mmu-miR-106b-4373155	0.104655	0.913767
mmu-miR-107-4373154	0.449659	0.656294
mmu-miR-10a-4373153	0.0557028	0.958194
mmu-miR-125a-3p-4395310	1.3831	0.0871959
mmu-miR-125a-5p-4395309	-0.248497	0.287399
mmu-miR-125b-5p-4373148	0.0302947	0.985632
mmu-miR-126-3p-4395339	-0.0845868	0.841711
mmu-miR-126-5p-4373269	0.19827	0.46145
mmu-miR-127-4373147	0.336777	0.87206
mmu-miR-128a-4395327	0.493852	0.832636
mmu-miR-130a-4373145	0.19822	0.871846
mmu-miR-130b-4373144	0.157738	0.861109
mmu-miR-132-4373143	3.58334	0.0782989
mmu-miR-133a-4395357	0.324901	0.802495
mmu-miR-138-4395395	0.26552	0.794515
mmu-miR-139-5p-4395400	-0.149325	0.830608
mmu-miR-140-4373374	0.0574848	0.940535
mmu-miR-142-3p-4373136	0.100244	0.937967
mmu-miR-142-5p-4395359	0.133431	0.891693
mmu-miR-1-4395333	-0.226861	0.848959
mmu-miR-145-4395389	0.864732	0.0249245
mmu-miR-146a-4373132	-0.272546	0.311986
mmu-miR-146b-4373178	-0.0460233	0.913523
mmu-miR-148a-4373130	0.420235	0.736851
mmu-miR-148b-4373129	0.125968	0.921431
mmu-miR-150-4373127	-0.00951675	0.984105
mmu-miR-151-3p-4373304	-0.615887	0.740203
mmu-miR-152-4395170	0.111369	0.905269
mmu-miR-155-4395701	0.271192	0.510223
mmu-miR-15a-4373123	-0.217138	0.849714
mmu-miR-15b-4373122	0.144606	0.828713
mmu-miR-16-4373121	-0.108327	0.625507
mmu-miR-17-4395419	0.118852	0.863712
mmu-miR-181a-4373117	0.143746	0.890597
mmu-miR-181c-4373115	0.0940553	0.945685
mmu-miR-185-4395382	-1.02482	0.581403
mmu-miR-186-4395396	-0.0519367	0.940522
mmu-miR-188-5p-4395431	0.18511	0.719241
mmu-miR-18a-4395533	0.64349	0.558289
mmu-miR-191-4395410	-0.118823	0.655563
mmu-miR-192-4373108	0.313648	0.65867
mmu-miR-193b-4395597	1.13518	0.0411699
mmu-miR-194-4373106	-0.855675	0.636944
mmu-miR-195-4373105	0.124229	0.756477
mmu-miR-196b-4395326	-0.197696	0.597582
mmu-miR-197-4373102	-1.39635	0.320107
mmu-miR-199a-3p-4395415	-0.701507	0.796924
mmu-miR-19a-4373099	-0.0452178	0.84638
mmu-miR-19b-4373098	0.126294	0.700614
mmu-miR-200c-4395411	-1.13758	0.596766
mmu-miR-203-4373095	0.0207992	0.980308
mmu-miR-20a-4373286	-0.00297475	0.99014
mmu-miR-20b-4373263	-0.0719962	0.923713
mmu-miR-21-4373090	-0.379457	0.822999
mmu-miR-218-4373081	0.6922	0.53129
mmu-miR-221-4373077	0.567745	0.768064
mmu-miR-222-4395387	0.102568	0.787026
mmu-miR-223-4395406	-0.0622142	0.934915
mmu-miR-224-4395683	-0.518525	0.655676
mmu-miR-23b-4373073	-0.604392	0.536601
mmu-miR-24-4373072	0.197382	0.5953
mmu-miR-25-4373071	0.0478833	0.95638
mmu-miR-26a-4395166	-0.0576747	0.954488
mmu-miR-26b-4395167	0.0275267	0.975367
mmu-miR-27a-4373287	0.272432	0.800789
mmu-miR-27b-4373068	0.742356	0.568118
mmu-miR-28-4373067	0.113259	0.869169
mmu-miR-296-5p-4373066	0.35849	0.391
mmu-miR-29a-4395223	0.244748	0.829018
mmu-miR-29b-4373288	0.0726843	0.970023
mmu-miR-29c-4395171	0.216368	0.78577
mmu-miR-301a-4373064	-0.146658	0.577935
mmu-miR-301b-4395730	-0.197965	0.687674
mmu-miR-30a-4373061	0.0416202	0.969775
mmu-miR-30b-4373290	0.133581	0.88657
mmu-miR-30c-4373060	0.00795675	0.992123
mmu-miR-30d-4373059	-0.121597	0.928742
mmu-miR-30e-4395334	0.0702722	0.907683
mmu-miR-31-4373331	0.157476	0.765522
mmu-miR-320-4395388	0.347661	0.550526
mmu-miR-322-4378107	-0.18015	0.862692
mmu-miR-32-4395220	0.0596272	0.803571
mmu-miR-324-3p-4395639	-0.154868	0.889511
mmu-miR-324-5p-4373052	-0.00271475	0.997932
mmu-miR-328-4373049	0.237488	0.862199
mmu-miR-331-3p-4373046	0.104372	0.849191
mmu-miR-331-5p-4395344	1.97152	0.231294
mmu-miR-335-3p-4395296	0.826474	0.201706
mmu-miR-339-3p-4395663	-1.97929	0.366262
mmu-miR-340-3p-4395370	0.0595087	0.933819
mmu-miR-340-5p-4395369	0.158545	0.841674
mmu-miR-342-3p-4395371	-0.0912473	0.892461
mmu-miR-34a-4395168	-0.24575	0.968043
mmu-miR-34b-3p-4395748	0.271715	0.744728
mmu-miR-350-4395660	0.127005	0.667796
mmu-miR-361-4373035	-0.613929	0.698909
mmu-miR-362-3p-4395746	0.365247	0.71386
mmu-miR-365-4373194	0.47566	0.674746
mmu-miR-376b-4395582	-0.478117	0.68688
mmu-miR-376c-4395580	0.489611	0.36355
mmu-miR-409-3p-4395443	0.189562	0.485427
mmu-miR-411-4381013	-0.382885	0.796074
mmu-miR-423-5p-4395451	-0.0200453	0.99154
mmu-miR-434-3p-4395734	0.460894	0.0457119
mmu-miR-450a-5p-4395414	0.51812	0.72657
mmu-miR-467a-4395717	-0.204319	0.858485
mmu-miR-467b-4381084	-0.803309	0.537099
mmu-miR-467c-4395647	-1.49509	0.066712
mmu-miR-467d-4395648	0.428399	0.3373
mmu-miR-467e-4395698	-0.44304	0.643669
mmu-miR-484-4381032	0.0695318	0.698778
mmu-miR-491-4381053	-0.43289	0.60598
mmu-miR-497-4381046	-0.117768	0.863553
mmu-miR-532-3p-4395466	0.0483152	0.940493
mmu-miR-532-5p-4380928	0.101886	0.947701
mmu-miR-542-3p-4378101	0.808806	0.143808
mmu-miR-542-5p-4395693	0.62223	0.398608
mmu-miR-574-3p-4395460	-0.45603	0.407976
mmu-miR-652-4395463	-0.43435	0.778348
mmu-miR-667-4386769	-0.876466	0.625676
mmu-miR-669a-4381091	1.36776	0.346304
mmu-miR-671-3p-4395433	0.239515	0.357108
mmu-miR-676-4386776	-0.598655	0.527149
mmu-miR-680-4381079	-0.665131	0.611536
mmu-miR-682-4381081	-0.584755	0.623737
mmu-miR-685-4386748	-1.67767	0.549864
mmu-miR-744-4395435	0.213591	0.209126
mmu-miR-872-4395375	-0.28302	0.619519
mmu-miR-92a-4373013	0.147864	0.682138
mmu-miR-93-4373302	-0.296725	0.44354
mmu-miR-9-4373285	-1.2242	0.480008
mmu-miR-99a-4373008	0.407168	0.774273
mmu-miR-99b-4373007	-0.0850667	0.917815
rno-miR-196c-4395750	-0.174539	0.615741
rno-miR-224-4373187	-0.352565	0.76824
rno-miR-345-3p-4395762	0.3252	0.320814
rno-miR-351-4395764	0.324437	0.619777
rno-miR-381-4381102	0.113536	0.958511
rno-miR-450a-4381124	0.199463	0.858977
snoRNA135-4380912	-0.25235	0.778125
snoRNA202-4380914	-0.0178867	0.983398
U87-4386735	-0.218679	0.824955
Y1-4386739	0.661314	0.465088

## Sheet: STAT5 null
Supplementary Table 1: MicroRNA expression data of LT-HSCs (STAT5 Null) Thrombopoietin-stimulated versus unstimulated
assayName	Fold Change (Log2)	P value
mmu-let-7b-4373168	0.255894	0.694107
mmu-let-7c-4373167	-0.149835	0.786285
mmu-let-7d-4395394	-0.23221	0.734943
mmu-let-7e-4395517	-0.113165	0.930342
mmu-let-7g-4395393	-0.245277	0.485747
mmu-let-7i-4395332	-0.436101	0.662276
mmu-miR-100-4373160	-0.297188	0.721743
mmu-miR-101a-4395364	0.0922962	0.896128
mmu-miR-103-4373158	-0.893661	0.515777
mmu-miR-106a-4395589	0.0283107	0.888647
mmu-miR-106b-4373155	0.0919273	0.921584
mmu-miR-10a-4373153	0.0484368	0.950902
mmu-miR-125a-3p-4395310	0.714305	0.509994
mmu-miR-125a-5p-4395309	-0.0933158	0.776871
mmu-miR-125b-5p-4373148	0.448291	0.532751
mmu-miR-126-3p-4395339	-0.220715	0.609818
mmu-miR-126-5p-4373269	-0.556286	0.568431
mmu-miR-127-4373147	-0.211734	0.921198
mmu-miR-128a-4395327	0.500001	0.31577
mmu-miR-130a-4373145	-0.437781	0.606384
mmu-miR-130b-4373144	0.267713	0.823901
mmu-miR-133a-4395357	0.0634513	0.905572
mmu-miR-136-4395641	0.0828683	0.838364
mmu-miR-138-4395395	0.153942	0.868812
mmu-miR-139-5p-4395400	-0.514144	0.346864
mmu-miR-140-4373374	-0.273977	0.205348
mmu-miR-142-3p-4373136	-0.31044	0.758615
mmu-miR-142-5p-4395359	-0.94373	0.398754
mmu-miR-1-4395333	-1.72376	0.340932
mmu-miR-146a-4373132	-0.404351	0.202174
mmu-miR-146b-4373178	0.123096	0.65152
mmu-miR-148a-4373130	-0.929705	0.502794
mmu-miR-148b-4373129	-0.746546	0.193056
mmu-miR-150-4373127	-0.257289	0.173679
mmu-miR-152-4395170	0.192806	0.765902
mmu-miR-155-4395701	0.142927	0.482279
mmu-miR-15a-4373123	-0.0761307	0.94823
mmu-miR-15b-4373122	0.0304808	0.966529
mmu-miR-16-4373121	-0.0748158	0.78287
mmu-miR-17-4395419	0.133722	0.606889
mmu-miR-181a-4373117	-0.376814	0.660903
mmu-miR-181c-4373115	-0.889231	0.392615
mmu-miR-182-4395729	0.630246	0.706418
mmu-miR-186-4395396	0.0436327	0.919526
mmu-miR-188-5p-4395431	0.297596	0.621087
mmu-miR-18a-4395533	-0.171289	0.763826
mmu-miR-191-4395410	-0.0340703	0.394814
mmu-miR-192-4373108	-0.822742	0.353052
mmu-miR-193b-4395597	-0.300915	0.640642
mmu-miR-194-4373106	-1.78203	0.217946
mmu-miR-195-4373105	0.398151	0.649589
mmu-miR-196b-4395326	-0.621373	0.39164
mmu-miR-199a-3p-4395415	-0.450566	0.657225
mmu-miR-19a-4373099	-0.208005	0.792096
mmu-miR-19b-4373098	0.0351137	0.954632
mmu-miR-200b-4395362	-1.47076	0.428778
mmu-miR-202-3p-4373311	-0.30656	0.703991
mmu-miR-203-4373095	0.0169783	0.973231
mmu-miR-20a-4373286	-0.38398	0.538464
mmu-miR-20b-4373263	0.0642082	0.878418
mmu-miR-21-4373090	-0.178596	0.841179
mmu-miR-218-4373081	0.107843	0.480011
mmu-miR-221-4373077	0.338082	0.880647
mmu-miR-222-4395387	-0.0440723	0.81583
mmu-miR-223-4395406	-0.0483727	0.922928
mmu-miR-224-4395683	0.0502457	0.961118
mmu-miR-23b-4373073	-0.202494	0.829379
mmu-miR-24-4373072	0.113003	0.707835
mmu-miR-25-4373071	-0.0402778	0.93612
mmu-miR-26a-4395166	-0.0328442	0.956813
mmu-miR-26b-4395167	0.0613407	0.933444
mmu-miR-27a-4373287	-0.408441	0.603463
mmu-miR-27b-4373068	0.0304458	0.965003
mmu-miR-28-4373067	-0.314939	0.87441
mmu-miR-296-5p-4373066	1.37261	0.417853
mmu-miR-29a-4395223	-0.131101	0.767576
mmu-miR-29b-4373288	-0.848765	0.483941
mmu-miR-29c-4395171	-0.14232	0.854954
mmu-miR-301a-4373064	0.275744	0.759591
mmu-miR-301b-4395730	-0.411142	0.546593
mmu-miR-30a-4373061	-0.145167	0.809291
mmu-miR-30b-4373290	-0.0376268	0.956059
mmu-miR-30c-4373060	0.186181	0.758807
mmu-miR-30d-4373059	-0.202316	0.839631
mmu-miR-30e-4395334	-0.0353407	0.921372
mmu-miR-31-4373331	-0.0682092	0.927288
mmu-miR-320-4395388	0.214687	0.771364
mmu-miR-322-4378107	-0.174512	0.76392
mmu-miR-32-4395220	0.19809	0.683408
mmu-miR-324-3p-4395639	0.451299	0.533266
mmu-miR-324-5p-4373052	-0.610659	0.371715
mmu-miR-328-4373049	0.204581	0.733631
mmu-miR-331-3p-4373046	-0.674167	0.305243
mmu-miR-337-5p-4395645	-0.349919	0.536827
mmu-miR-339-3p-4395663	-0.390183	0.42042
mmu-miR-340-3p-4395370	-0.327505	0.787427
mmu-miR-340-5p-4395369	-0.776133	0.378699
mmu-miR-342-3p-4395371	-0.0183057	0.945837
mmu-miR-345-3p-4395659	0.163875	0.720047
mmu-miR-34a-4395168	-0.178281	0.775417
mmu-miR-34b-3p-4395748	-0.626674	0.541777
mmu-miR-361-4373035	-0.953561	0.0208055
mmu-miR-362-3p-4395746	0.416973	0.433853
mmu-miR-365-4373194	0.7937	0.207766
mmu-miR-376b-4395582	0.0561188	0.886987
mmu-miR-376c-4395580	0.341151	0.593311
mmu-miR-411-4381013	0.499969	0.72788
mmu-miR-423-5p-4395451	-0.0846833	0.864696
mmu-miR-425-4380926	-0.609971	0.332617
mmu-miR-434-3p-4395734	0.00337075	0.993002
mmu-miR-450a-5p-4395414	1.12876	0.241291
mmu-miR-451-4373360	0.0598817	0.874347
mmu-miR-467a-4395717	-1.37908	0.219297
mmu-miR-467b-4381084	-0.983632	0.385923
mmu-miR-467e-4395698	0.0326183	0.933097
mmu-miR-484-4381032	0.0870053	0.517148
mmu-miR-491-4381053	-0.442219	0.400913
mmu-miR-532-3p-4395466	-0.0864687	0.884989
mmu-miR-532-5p-4380928	-0.752959	0.417528
mmu-miR-542-3p-4378101	0.342708	0.592723
mmu-miR-574-3p-4395460	-0.422863	0.56843
mmu-miR-652-4395463	0.798949	0.202789
mmu-miR-671-3p-4395433	0.420528	0.0747739
mmu-miR-674-4395193	-0.106044	0.679915
mmu-miR-744-4395435	-0.309516	0.707302
mmu-miR-872-4395375	0.729017	0.104
mmu-miR-92a-4373013	-0.00336525	0.994459
mmu-miR-93-4373302	-0.336775	0.618769
mmu-miR-9-4373285	-0.443407	0.903104
mmu-miR-99a-4373008	0.603323	0.558977
mmu-miR-99b-4373007	-0.671721	0.474222
rno-miR-1-4395765	1.00252	0.524822
rno-miR-196c-4395750	-0.128658	0.789547
rno-miR-224-4373187	0.167205	0.911786
rno-miR-345-3p-4395762	-0.146845	0.800564
rno-miR-381-4381102	1.218	0.139321
snoRNA135-4380912	-0.0578282	0.925101
snoRNA202-4380914	-0.110187	0.855526
U87-4386735	-0.360593	0.784926
Y1-4386739	-0.410852	0.790102
