# Supplementary material for: STAT5-regulated microRNA-193b controls haematopoietic stem and progenitor cell expansion by modulating cytokine receptor signalling
Source: Nat Commun. 2015 Nov 25;6:8928. doi: 10.1038/ncomms9928 (PMC4674773; doi:10.1038/ncomms9928)
Supplement: Supplementary Data 2 — Gene expression in LSK cells of miR-193b−/− and miR-193b+/+ mice. Expression analysis was determined via RNA sequencing, and the data were processed using Partek software. All genes that were significantly differentially expressed (1.5 fold up-regulated or down-regulated, P<0.05) are displayed. [file ncomms9928-s3.xlsx]

## Sheet: Table 1
Supplementary Data 2: Gene list of significantly regulated genes in LSK of miR-193b-/- versus miR-193+/+ higher than 1.5 fold up- and down
Gene ID	Average RPKM miR-193b +/+	Average RPKM miR-193b -/-	Fold change	P value (ttest)
Capn11	0.0391213	1.25998	32.2071	0.000684505
AA465934	1.47341	12.2972	8.34605	0.00185327
Tmod4	0.269905	1.48118	5.48778	0.000221651
Ahcy	1.16509	4.67955	4.01645	7.94111e-05
Slc15a2	4.22962	11.8616	2.80441	5.01975e-05
Xaf1	5.04508	12.0445	2.38737	0.00130776
Msmp	1.72621	4.08574	2.36689	0.00892281
Lbp	7.15785	16.798	2.3468	0.00315583
AI506816	3.31511	7.58392	2.28768	0.00264155
2900097C17Rik	3.64239	7.54682	2.07194	0.000458633
Gnb4	6.34287	12.2981	1.93889	0.000821515
1700112E06Rik	1.40452	2.66345	1.89635	0.0142487
Mir27a	0.756825	1.33133	1.7591	0.0240168
Kcnip3	2.65867	4.66799	1.75576	0.0037948
Gm7120	3.36626	5.82576	1.73063	0.0176164
Epx	15.3422	26.1291	1.70309	0.000351031
Ccl9	21.9222	37.2603	1.69966	0.00020845
Snord49a	2.22442	3.751	1.68628	0.0526592
F830016B08Rik	0.931821	1.5597	1.67382	0.0047577
AI450353	0.942173	1.57641	1.67317	0.0338064
Tsc22d3	49.8235	82.416	1.65416	0.00018365
Ccdc21	7.87689	12.9739	1.64709	0.00332418
Socs3	7.36627	12.1276	1.64637	0.000959017
Tslp	1.21226	1.94887	1.60763	0.00305422
5330426P16Rik	1.23748	1.96597	1.58868	0.00587013
Serpina3f	2.42625	3.84244	1.5837	0.0246384
Clec4b2	0.6947	1.09808	1.58065	0.021209
Ccl4	70.3115	111.093	1.58	0.000141014
9130008F23Rik	1.961	3.09338	1.57745	0.00213139
Skil	8.28819	12.9888	1.56715	0.000121954
Sla2	5.20951	8.07652	1.55034	0.00681774
Ccr1	8.41339	13.0365	1.54949	0.00142238
Ccr2	31.4543	48.6337	1.54617	0.00255605
Plekhg1	0.659514	1.01866	1.54456	0.00903683
Snora43	1.29734	1.98149	1.52734	0.0225332
Dhx40	4.65071	7.05408	1.51677	0.00124903
Snord35a	2.95927	4.47297	1.51151	0.0422666
Rhag	1.13677	1.71081	1.50497	0.0290765
Chad	1.07101	1.60745	1.50087	0.0152258
Snora75	4.28956	6.42734	1.49837	0.0391747
Ccl3	134.654	201.552	1.4968	0.000192203
Gm4841	1.96172	1.32303	0.674422	0.00972718
Cdcp1	2.62075	1.76418	0.673155	0.00220893
Gja1	2.40594	1.61796	0.672486	0.000288197
Fabp5	11.2022	7.4937	0.668949	0.00158453
Snord57	4.52111	3.01104	0.665995	0.0154666
Gbp9	2.16816	1.44129	0.664756	0.0353891
Cpxm1	2.4189	1.6078	0.664684	0.027244
Pou2af1	5.0426	3.30897	0.656203	0.00882545
Zfp827	1.92373	1.26169	0.655858	0.00610597
Irf4	2.91997	1.91429	0.655583	0.00361509
Tesc	1.1107	0.727584	0.655065	0.0471602
Ciita	1.98018	1.2956	0.654288	0.00562758
Grap	1.67824	1.09622	0.653196	0.0353811
Gstt1	3.50057	2.2818	0.651836	0.0477398
Ndn	3.76772	2.45013	0.650296	0.0195987
Plxna1	2.20906	1.43282	0.648611	7.03811e-05
Cd79a	5.10857	3.30952	0.647838	0.00394044
Il2rb	2.58072	1.66502	0.645177	0.00110035
Igf2r	5.08472	3.27296	0.643685	0.00201417
Gm6377	1.23781	0.796593	0.64355	0.0335604
Anpep	1.53147	0.980214	0.640048	0.00228916
H2-Aa	88.8577	56.3374	0.634018	0.000387763
Ms4a4b	4.45242	2.81288	0.631764	0.0311691
Unc5a	2.3788	1.49974	0.630464	0.0173186
Spp1	5.48341	3.44233	0.627771	0.0149014
Cd83	1.77947	1.11099	0.624338	0.00789278
Ccl6	19.5076	12.1784	0.624292	0.00161354
Mapk12	2.84145	1.77335	0.6241	0.00414469
H2-Eb1	35.0781	21.8133	0.621849	0.000391846
Slc16a2	1.03767	0.644128	0.620748	0.00394449
Pax5	1.31724	0.814232	0.618135	0.0175935
Olfm4	14.1895	8.76946	0.618024	0.00282664
C1qc	2.12318	1.31089	0.617421	0.0343383
Emr4	0.99423	0.613409	0.616969	0.0138944
Hpgd	1.36129	0.838512	0.615971	0.0359585
Rpl29	23.9031	14.7058	0.615224	0.00107115
1700084E18Rik	1.03784	0.634626	0.611484	0.0345068
Fscn1	1.49995	0.915767	0.61053	0.00129782
Alox15	7.99669	4.85621	0.607278	0.00102988
Tlr9	1.36933	0.826482	0.603565	0.0169539
Cd19	3.26475	1.97002	0.603421	0.00418859
Tubb6	8.04997	4.83903	0.601124	0.00363722
Ifi27l2a	6.85543	4.09615	0.597504	0.0011796
Klra17	1.2445	0.739217	0.593987	0.0130975
Mx1	2.73635	1.61281	0.589403	0.0172223
Ccl5	9.78355	5.70559	0.583182	0.00245707
Gdpd3	8.04638	4.67192	0.580623	0.00230893
Asprv1	3.98271	2.31011	0.580035	0.00863766
Hebp1	7.03954	4.0404	0.573959	0.000990506
Ckb	2.31201	1.32418	0.572741	0.0176928
Epb4.1l1	2.41838	1.37711	0.569437	0.00239725
Adam19	2.76914	1.57154	0.56752	0.00603683
Ifi205	1.78128	1.00616	0.564855	0.0281843
Fam129c	3.40308	1.91366	0.562333	0.00265771
Snord17	4.63502	2.57093	0.554676	0.00237292
Tlr3	1.34854	0.746751	0.553748	0.0173823
Postn	1.74527	0.965141	0.553004	0.0081209
Ccr3	0.980189	0.534994	0.545807	0.0107105
Fcrla	3.04455	1.64763	0.541174	0.00216016
Gcsam	3.63743	1.94615	0.535032	0.00015505
Hist1h1d	1.68275	0.891327	0.529684	0.0208635
Adrb2	15.6063	8.24165	0.528096	0.0012631
Cd2	1.58418	0.831475	0.524859	0.0340965
C1qb	2.21277	1.16043	0.524423	0.00453447
Cecr2	1.01443	0.53129	0.52373	0.00465403
Hist1h2bb	3.62123	1.83376	0.50639	0.00519298
Slamf7	1.90492	0.950759	0.499107	0.00650378
Hspa1b	38.5459	19.1707	0.497347	0.000401098
Gdf3	1.56411	0.776866	0.496681	0.00184205
Hist1h1b	4.83102	2.39062	0.494848	0.00711014
Cd14	13.55	6.69782	0.494304	0.000734785
Gimap3	3.81423	1.88013	0.492924	0.0135258
Pira7	1.40986	0.691639	0.490573	0.0102435
Hist1h3e	2.34845	1.14275	0.486598	0.0249472
Snca	1.55693	0.743696	0.47767	0.0415654
Hist1h1a	6.27491	2.95339	0.470667	0.0219764
Lrrn4	5.29532	2.46648	0.465785	0.000278264
Hist1h1e	2.68104	1.22981	0.458706	0.0029542
Hspa1a	28.8855	12.9102	0.446946	0.00043643
Ikzf3	2.4112	1.07312	0.445054	0.00728698
Cxcr3	1.51667	0.668691	0.440893	0.00316023
Serpinb8	1.72568	0.757141	0.438748	0.00345162
A530099J19Rik	1.16324	0.509445	0.437953	0.000620862
Alas2	9.03419	3.94221	0.436366	0.0055714
Pls3	1.74989	0.757269	0.432751	0.00147958
Fhl2	1.4676	0.617052	0.420448	0.000747303
Klrb1c	1.83877	0.765439	0.416278	0.00113746
Chst3	1.24155	0.502711	0.404904	0.00143341
Spib	3.80279	1.48731	0.391111	0.00343188
Hist1h2bm	1.08934	0.421291	0.386741	0.0111314
Cd3g	0.973769	0.37488	0.384979	0.00219624
Hbb-b1	42.2728	16.0545	0.379784	0.000177215
Scd1	1.0784	0.401512	0.372321	0.000523289
Faim3	1.09381	0.403108	0.368538	0.029799
Unc45b	1.05768	0.387452	0.366322	0.00188924
Hist1h3d	1.05767	0.383898	0.362965	0.0409065
Hist1h3c	1.38537	0.500651	0.361386	0.0254891
Beta-s	158.913	54.9979	0.346089	3.27454e-05
Hba-a1	32.8548	11.2752	0.343181	0.00068196
Hba-a2	23.008	7.89454	0.343122	0.000681212
Cd22	1.17831	0.38539	0.32707	0.0027782
Camk2b	1.27591	0.415729	0.325829	0.00357926
Ms4a1	1.71878	0.536033	0.311868	0.00470838
Hist2h2bb	5.10006	1.55483	0.304865	0.00111969
Hist1h2ak	1.65581	0.413056	0.249459	0.00802709
Hist1h4d	2.89782	0.673778	0.232512	0.000520413
Scarna13	1.21971	0.242193	0.198567	0.00935982
Saa3	1.1391	0.219841	0.192995	0.0179633
H60b	1.47516	0.18891	0.12806	0.0182714
Lars2	102.422	10.422	0.101756	0.000369972
Hist1h4f	1.41007	0.140308	0.0995036	0.010927
Rpph1	25.1782	2.20707	0.0876578	0.000510246
Xist	1.14963	0.0933845	0.08123	0.00125845
Rn45s	1415.54	62.24	0.0439692	4.51775e-05
Rmrp	49.4355	1.46918	0.0297191	0.00185472
Scarna2	1.07133	0	0	0.0147154
