# Supplementary material for: STAT5-regulated microRNA-193b controls haematopoietic stem and progenitor cell expansion by modulating cytokine receptor signalling
Source: Nat Commun. 2015 Nov 25;6:8928. doi: 10.1038/ncomms9928 (PMC4674773; doi:10.1038/ncomms9928)
Supplement: Supplementary Data 3 — KEGG pathway analysis of differentially expressed genes in LSK cells. All significantly regulated genes (41 up-regulated and 117 down-regulated) in the absence of miR-193b were subjected to DAVID analysis. [file ncomms9928-s4.xlsx]

## Sheet: Table 1
Supplementary Data 3: DAVID analysis of KEGG pathways of differentially expressed genes 1.5 fold up- or down regulated (Supplementary Data 2)
Category	Term	Count	%	P Value	Genes	Fold Enrichment	Bonferroni	Benjamini	FDR
KEGG_PATHWAY	Systemic lupus erythematosus	10	0.866551	8.1171e-07	HIST1H2BB, C1QC, C1QB, HIST2H2BB, HIST1H2BM, H2-EB1, HIST1H3C, HIST1H4F, H2-AA, HIST1H3D, HIST1H2AK, HIST1H3E, HIST1H4D	9.28479	5.92531e-05	5.92531e-05	0.000847255
KEGG_PATHWAY	Hematopoietic cell lineage	9	0.779896	1.82036e-06	CD19, CD3G, H2-EB1, MS4A1, CD2, H2-AA, CD22, ANPEP, CD14	10.2464	0.000132878	6.64411e-05	0.00190007
KEGG_PATHWAY	Toll-like receptor signaling pathway	9	0.779896	6.34257e-06	CCL3, MAPK12, TLR3, LBP, CCL5, CCL4, CD14, TLR9, SPP1	8.69394	0.000462902	0.000154325	0.00662014
KEGG_PATHWAY	Chemokine signaling pathway	10	0.866551	8.51735e-05	CCL3, CCR3, CCR1, CCR2, CCL9, GNB4, CXCR3, CCL5, CCL4, CCL6	5.25458	0.00619864	0.00155328	0.0888679
KEGG_PATHWAY	Cytokine-cytokine receptor interaction	11	0.953206	0.000160391	TSLP, CCL3, IL2RB, CCR3, CCR1, CCR2, CCL9, CXCR3, CCL5, CCL4, CCL6	4.31134	0.0116412	0.00233916	0.167289
KEGG_PATHWAY	Prion diseases	4	0.34662	0.00535102	C1QB, HSPA1A, HSPA1B, CCL5, C1QC	10.9295	0.324075	0.0631938	5.44642
KEGG_PATHWAY	Asthma	3	0.259965	0.044766	EPX, H2-EB1, H2-AA	8.69394	0.964681	0.379741	38.0007
KEGG_PATHWAY	Primary immunodeficiency	3	0.259965	0.0523839	CIITA, CD19, CD79A	7.96944	0.980313	0.387972	42.9716
KEGG_PATHWAY	Antigen processing and presentation	4	0.34662	0.0664398	CIITA, H2-EB1, H2-AA, HSPA1A, HSPA1B	4.20366	0.993387	0.42744	51.2081
