# Supplementary material for: STAT5-regulated microRNA-193b controls haematopoietic stem and progenitor cell expansion by modulating cytokine receptor signalling
Source: Nat Commun. 2015 Nov 25;6:8928. doi: 10.1038/ncomms9928 (PMC4674773; doi:10.1038/ncomms9928)
Supplement: Supplementary Data 4 — Ingenuity pathway analysis of differentially expressed genes in LSK cells. All significantly regulated genes (41 up-regulated and 117 down-regulated) in the absence of miR-193b were subjected to Ingenuity Pathway Analysis. [file ncomms9928-s5.xlsx]

## Sheet: Canonical Pathways.txt
Supplementary Data 4: Ingenuity Pathway Analysis of differentially expressed genes 1.5 fold up- or down regulated (Supplementary Data 2)
Ingenuity Canonical Pathways	-log(p-value)	Ratio	Molecules
Communication between Innate and Adaptive Immune Cells	6.9E00	8.79E-02	CCL4,CCL3L3,CD83,CCL5,TLR3,TLR9,HLA-DRB5,Ccl9
IL-10 Signaling	4.09E00	7.25E-02	CCR1,SOCS3,CD14,LBP,MAPK12
CCR5 Signaling in Macrophages	4.09E00	7.25E-02	CD3G,GNB4,CCL4,CCL5,MAPK12
Chemokine Signaling	4.03E00	7.04E-02	CCR3,CCL4,CCL5,MAPK12,CAMK2B
Toll-like Receptor Signaling	3.97E00	6.85E-02	CD14,LBP,TLR3,MAPK12,TLR9
B Cell Receptor Signaling	3.01E00	3.41E-02	PAX5,CD19,CD22,CD79A,MAPK12,CAMK2B
TREM1 Signaling	2.88E00	5.41E-02	CIITA,CD83,TLR3,TLR9
Glucocorticoid Receptor Signaling	2.82E00	2.68E-02	CD3G,Hspa1b,HSPA1A/HSPA1B,CCL5,MAPK12,TSC22D3,ADRB2
OX40 Signaling Pathway	2.58E00	4.49E-02	CD3G,HLA-DQA1,MAPK12,HLA-DRB5
iNOS Signaling	2.55E00	6.82E-02	CD14,LBP,MAPK12
IL-6 Signaling	2.17E00	3.45E-02	SOCS3,CD14,LBP,MAPK12
Role of JAK1 and JAK3 in Œ≥c Cytokine Signaling	2.11E00	4.76E-02	SOCS3,TSLP,IL2RB
IL-22 Signaling	1.99E00	8.33E-02	SOCS3,MAPK12
IL-17A Signaling in Gastric Cells	1.95E00	0.08	CCL5,MAPK12
Role of JAK family kinases in IL-6-type Cytokine Signaling	1.95E00	0.08	SOCS3,MAPK12
LPS-stimulated MAPK Signaling	1.93E00	4.11E-02	CD14,LBP,MAPK12
STAT3 Pathway	1.93E00	4.11E-02	SOCS3,MAPK12,IGF2R
IL-4 Signaling	1.89E00	3.95E-02	IRF4,HLA-DQA1,HLA-DRB5
