# Supplementary material for: STAT5-regulated microRNA-193b controls haematopoietic stem and progenitor cell expansion by modulating cytokine receptor signalling
Source: Nat Commun. 2015 Nov 25;6:8928. doi: 10.1038/ncomms9928 (PMC4674773; doi:10.1038/ncomms9928)
Supplement: Supplementary Data 5 — Basal tyrosine and serine/threonine phosphorylation in miR-193b−/− and miR-193b+/+ bone marrow cells. Phosphorylation levels were measured using PamChip Tyrosine and Serine/Threonine Kinase Array Chips from PamGene. The data are represented as raw and normalised values. [file ncomms9928-s6.xlsx]

## Sheet: DifferentialAnalysisPTK
Supplementary Data 5: PamGene Array for tyrosine kinase activity in miR-193b-/- (ko) versus miR-193+/+ (wt) bone marrow cells
Assay	ID	Sequence	Mean.wt	Mean.ko	P	log2 FC (ko vs. wt)	CI.log2FC	wt1	wt2	wt3	wt4	ko1	ko2	ko3	ko4	wt1.BG	wt2.BG	wt3.BG	wt4.BG	ko1.BG	ko2.BG	ko3.BG	ko4.BG	wt1.BG.normlaized	wt2.BG.normlaized	wt3.BG.normlaized	wt4.BG.normlaized	ko1.BG.normlaized	ko2.BG.normlaized	ko3.BG.normlaized	ko4.BG.normlaized
PTK	VGFR2_944_956	RFRQGKDYVGAIP	7.2838	6.7438	0.0086	-0.54	[-0.9152, -0.1647]	70	79	43	53	64	54	11	-7	110	119	83	93	104	94	51	33	7.05882	7.59184	7.03998	7.4445	7.08444	6.65511	6.72369	6.51205
PTK	PRGR_786_798	EQRMKESSFYSLC	7.3977	6.9803	0.014	-0.42	[-0.734, -0.1009]	104	44	115	46	68	109	42	11	144	84	155	86	108	149	82	51	7.28691	7.25471	7.6914	7.35775	7.116	6.97601	7.08084	6.74824
PTK	FAK2_572_584	RYIEDEDYYKASV	10.0791	10.4316	0.0153	0.35	[0.0805, 0.6246]	1566	777	831	605	1502	2634	1132	1131	1606	817	871	645	1542	2674	1172	1171	10.2789	10.0393	9.98405	10.0142	10.3903	10.5391	10.3939	10.4032
PTK	ZBT16_621_633	LRTHNGASPYQCT	7.0382	6.6298	0.0235	-0.41	[-0.7516, -0.0653]	38	58	36	19	39	57	-6	-10	78	98	76	59	79	97	34	30	6.81618	7.39761	6.96207	6.97712	6.8746	6.67386	6.5003	6.47046
PTK	EPHA4_589_601	LNQGVRTYVDPFT	6.8304	6.4919	0.0241	-0.34	[-0.6242, -0.0527]	40	14	24	6	5	41	3	-27	80	54	64	46	45	81	43	13	6.83222	6.90484	6.82109	6.76328	6.55137	6.57212	6.62108	6.22322
PTK	NCF1_313_325	QRSRKRLSQDAYR	7.6181	7.1527	0.0292	-0.47	[-0.8749, -0.0558]	137	154	66	64	108	93	50	47	177	194	106	104	148	133	90	87	7.48344	8.14099	7.27548	7.57245	7.4048	6.88754	7.16341	7.15518
PTK	PDPK1_2_14	ARTTSQLYDAVPI	9.7366	9.1678	0.0312	-0.57	[-1.0768, -0.0607]	1019	677	657	483	908	1237	400	233	1059	717	697	523	948	1277	440	273	9.69994	9.85789	9.67085	9.71768	9.71092	9.50392	9.03493	8.42152
PTK	VGFR1_1320_1332_C1320S/C1321S	SSSPPPDYNSVVL	6.5084	6.8324	0.0314	0.32	[0.0341, 0.6139]	9	-26	6	-6	23	58	25	35	49	14	46	34	63	98	65	75	6.56991	6.32697	6.59095	6.5458	6.72816	6.68008	6.89268	7.02858
PTK	ERBB2_870_882	LDIDETEYHADGG	8.1271	8.4722	0.0354	0.35	[0.0278, 0.6624]	329	116	176	135	326	593	197	289	369	156	216	175	366	633	237	329	8.30987	7.88651	8.09403	8.21793	8.44002	8.55919	8.22723	8.66233
PTK	MBP_263_275	GRASDYKSAHKGF	6.7266	6.4081	0.0374	-0.32	[-0.615, -0.022]	11	16	6	8	11	10	-17	-21	51	56	46	48	51	50	23	19	6.58774	6.93023	6.59095	6.79762	6.61174	6.36302	6.34507	6.31265
PTK	PECA1_706_718	KKDTETVYSEVRK	9.6896	9.1643	0.0395	-0.53	[-1.0207, -0.0298]	974	569	743	459	902	1277	348	260	1014	609	783	499	942	1317	388	300	9.64019	9.63262	9.83409	9.65147	9.70214	9.54653	8.8661	8.54247
PTK	PGFRB_1014_1028	PNEGDNDYIIPLPDP	10.1225	10.3941	0.0508	0.27	[-0.0011, 0.5443]	1459	811	835	706	1591	2565	1015	1095	1499	851	875	746	1631	2605	1055	1135	10.1824	10.0961	9.99051	10.2208	10.4694	10.5021	10.2455	10.3592
PTK	VINC_815_827	KSFLDSGYRILGA	7.064	6.676	0.0616	-0.39	[-0.7981, 0.0221]	16	59	22	51	34	51	9	-5	56	99	62	91	74	91	49	35	6.63175	7.40738	6.79665	7.42015	6.82989	6.6362	6.69845	6.53943
PTK	TNNT1_2_14	SDTEEQEYEEEQP	7.2163	7.7885	0.0624	0.57	[-0.0347, 1.179]	242	46	24	7	197	479	55	113	282	86	64	47	237	519	95	153	7.98777	7.27584	6.82109	6.78051	7.91154	8.30454	7.2132	7.72474
PTK	VGFR1_1162_1174	VQQDGKDYIPINA	6.4866	6.7621	0.0643	0.28	[-0.0191, 0.57]	19	-28	7	-14	8	88	18	15	59	12	47	26	48	128	58	55	6.65779	6.29456	6.60434	6.38982	6.58173	6.8591	6.80984	6.79763
PTK	PGFRB_709_721	RPPSAELYSNALP	8.0888	7.7944	0.0749	-0.29	[-0.6232, 0.0345]	272	150	148	134	235	338	108	85	312	190	188	174	275	378	148	125	8.10662	8.11609	7.92187	8.21046	8.08694	7.91611	7.66861	7.50596
PTK	MBP_198_210	ARTAHYGSLPQKS	7.7225	7.2979	0.0879	-0.42	[-0.9224, 0.0733]	186	167	80	60	172	227	39	18	226	207	120	100	212	267	79	58	7.73849	8.21924	7.40506	7.52704	7.78444	7.52433	7.04893	6.83396
PTK	RASA1_453_465	TVDGKEIYNTIRR	10.0671	9.406	0.0889	-0.66	[-1.439, 0.1168]	1328	944	831	568	1392	1738	463	181	1368	984	871	608	1432	1778	503	221	10.0547	10.2992	9.98405	9.93053	10.2862	9.9643	9.21647	8.15715
PTK	ERBB2_1241_1253	PTAENPEYLGLDV	7.9602	8.2103	0.104	0.25	[-0.0596, 0.5598]	212	112	164	120	199	429	224	224	252	152	204	160	239	469	264	264	7.85912	7.85714	8.02257	8.102	7.92128	8.17773	8.36328	8.37894
PTK	EGFR_908_920	MTFGSKPYDGIPA	6.0419	6.7323	0.1224	0.69	[-0.2147, 1.5955]	-48	-46	-6	-44	-30	-26	226	-23	-8	-6	34	-4	10	14	266	17	6.01242	5.99013	6.42467	5.7404	6.17141	6.10176	8.37289	6.28309
PTK	PTN11_539_551	SKRKGHEYTNIKY	6.8889	6.6168	0.1236	-0.27	[-0.63, 0.0858]	13	31	13	31	20	37	19	-15	53	71	53	71	60	77	59	25	6.60544	7.11096	6.68319	7.15604	6.69959	6.54602	6.82187	6.39974
PTK	VGFR2_989_1001	EEAPEDLYKDFLT	9.4048	9.6928	0.1345	0.29	[-0.103, 0.679]	802	402	637	379	706	1180	731	933	842	442	677	419	746	1220	771	973	9.38616	9.19665	9.63011	9.40608	9.38161	9.44096	9.80589	10.1426
PTK	STAT4_686_698	TERGDKGYVPSVF	6.0398	6.2819	0.1374	0.24	[-0.0892, 0.5736]	-21	-46	-50	-26	-8	-30	-26	-13	19	-6	-10	14	32	10	14	27	6.28774	5.99013	5.74076	6.14039	6.41565	6.07167	6.21217	6.42824
PTK	EPHA1_774_786	LDDFDGTYETQGG	10.1209	10.3533	0.1417	0.23	[-0.0895, 0.5542]	1493	702	808	817	1316	2448	1050	1192	1533	742	848	857	1356	2488	1090	1232	10.2137	9.90541	9.94632	10.4183	10.2097	10.4371	10.2915	10.4749
PTK	ODBA_340_352	DDSSAYRSVDEVN	7.0426	7.3664	0.1421	0.32	[-0.1251, 0.7728]	116	-10	61	21	83	259	29	103	156	30	101	61	123	299	69	143	7.36099	6.57442	7.22679	7.00812	7.22982	7.6473	6.93858	7.6499
PTK	NTRK1_489_501	HIIENPQYFSDAC	6.223	6.4716	0.1458	0.25	[-0.0996, 0.5969]	-20	-32	-38	-12	-13	26	-24	16	20	8	2	28	27	66	16	56	6.29758	6.22881	5.93584	6.42963	6.3617	6.47289	6.24214	6.80981
PTK	LAT_249_261	EEGAPDYENLQEL	10.1624	10.4148	0.1549	0.25	[-0.1099, 0.6147]	1837	799	817	652	1553	3033	919	1108	1877	839	857	692	1593	3073	959	1148	10.4979	10.0763	9.9612	10.1141	10.4361	10.7363	10.1113	10.3753
PTK	ERBB4_1277_1289	IVAENPEYLSEFS	7.167	7.4588	0.1601	0.29	[-0.1327, 0.7163]	185	27	46	8	104	292	75	61	225	67	86	48	144	332	115	101	7.73367	7.06439	7.07243	6.79762	7.37795	7.76512	7.39957	7.29269
PTK	RB_804_816	IYISPLKSPYKIS	7.9203	7.5643	0.1666	-0.36	[-0.8826, 0.1707]	242	178	116	77	255	314	60	31	282	218	156	117	295	354	100	71	7.98777	8.28246	7.69889	7.71193	8.17185	7.83912	7.26167	6.98445
PTK	DDR1_506_518	LLLSNPAYRLLLA	6.4897	6.7583	0.168	0.27	[-0.1303, 0.6675]	-11	-7	-3	-9	37	-8	53	11	29	33	37	31	77	32	93	51	6.38481	6.61839	6.4672	6.48833	6.85683	6.23467	7.19345	6.74824
PTK	FGFR3_641_653	DVHNLDYYKKTTN	6.4592	6.2405	0.1749	-0.22	[-0.5492, 0.1117]	-4	-8	-11	-12	-23	30	-48	-19	36	32	29	28	17	70	-8	21	6.451	6.60382	6.3524	6.42963	6.25099	6.49971	5.8692	6.34194
PTK	NPT2A_501_513	AKALGKRTAKYRW	6.8825	6.5146	0.1788	-0.37	[-0.9292, 0.1934]	37	58	-26	34	-1	-33	8	18	77	98	14	74	39	7	48	58	6.80812	7.39761	6.12586	7.19823	6.48956	6.04899	6.68573	6.83396
PTK	EGFR_1165_1177	ISLDNPDYQQDFF	7.5964	7.7837	0.1838	0.19	[-0.102, 0.4768]	164	95	97	56	137	366	121	121	204	135	137	96	177	406	161	161	7.62885	7.72592	7.55029	7.48037	7.58769	8.0014	7.76359	7.7822
PTK	ANXA1_14_26	IENEEQEYVQTVK	8.6573	8.833	0.1962	0.18	[-0.104, 0.4554]	461	249	302	194	392	785	313	394	501	289	342	234	432	825	353	434	8.69633	8.63699	8.69234	8.6035	8.65263	8.90907	8.74052	9.02972
PTK	LAT_194_206	MESIDDYVNVPES	9.0093	9.2404	0.1977	0.23	[-0.1381, 0.6004]	780	344	335	243	661	1285	362	451	820	384	375	283	701	1325	402	491	9.35022	9.00864	8.81623	8.86204	9.29688	9.55491	8.91349	9.19642
PTK	PGFRB_1002_1014	LDTSSVLYTAVQP	8.2128	8.4064	0.1995	0.19	[-0.117, 0.5041]	263	163	186	166	374	516	182	248	303	203	226	206	414	556	222	288	8.07191	8.19559	8.15115	8.43274	8.59758	8.392	8.14605	8.48991
PTK	EPHB1_771_783	DDTSDPTYTSSLG	9.2238	9.4103	0.237	0.19	[-0.14, 0.5131]	738	344	533	324	576	1206	526	654	778	384	573	364	616	1246	566	694	9.27906	9.00864	9.39765	9.2097	9.12206	9.47002	9.37796	9.67125
PTK	CBL_693_705	EGEEDTEYMTPSS	9.4079	9.5853	0.2375	0.18	[-0.1334, 0.4882]	889	442	628	318	810	1554	580	558	929	482	668	358	850	1594	620	598	9.52018	9.31354	9.6114	9.18659	9.56042	9.81165	9.50344	9.46578
PTK	STAT4_714_726	PSDLLPMSPSVYA	7.452	7.6442	0.2425	0.19	[-0.1484, 0.5327]	166	50	98	41	96	291	143	94	206	90	138	81	136	331	183	134	7.63912	7.31738	7.55846	7.29301	7.32298	7.76167	7.9125	7.57949
PTK	PLCG1_1246_1258	EGSFESRYQQPFE	6.0317	6.2377	0.2479	0.21	[-0.1636, 0.5756]	-32	-54	-24	-35	-45	-21	-33	8	8	-14	16	5	-5	19	7	48	6.17773	5.84907	6.15685	5.94319	5.99586	6.1391	6.10551	6.71046
PTK	EPHA7_607_619	TYIDPETYEDPNR	9.5062	9.674	0.265	0.17	[-0.1448, 0.4804]	885	415	671	433	759	1346	728	723	925	455	711	473	799	1386	768	763	9.51428	9.23567	9.69871	9.57616	9.47547	9.61723	9.80046	9.80283
PTK	ENOG_37_49	SGASTGIYEALEL	11.7201	11.3476	0.2654	-0.37	[-1.067, 0.322]	2740	3123	2537	3238	2965	2475	3026	3171	2780	3163	2577	3278	3005	2515	3066	3211	11.0533	11.9565	11.5288	12.3419	11.3362	10.4524	11.7632	11.8388
PTK	TYRO3_679_691	KIYSGDYYRQGCA	7.8677	7.6874	0.2827	-0.18	[-0.5294, 0.1689]	175	152	108	110	209	237	116	83	215	192	148	150	249	277	156	123	7.68459	8.12859	7.63796	8.01956	7.96909	7.56375	7.72772	7.48917
PTK	PERI_458_470	QRSELDKSSAHSY	5.9962	6.1662	0.284	0.17	[-0.1603, 0.5004]	-80	-39	-34	-23	-47	-27	-24	-18	-40	1	6	17	-7	13	16	22	5.6694	6.11101	5.99989	6.20435	5.97201	6.09425	6.24214	6.35649
PTK	MK07_211_223	AEHQYFMTEYVAT	6.8719	6.6702	0.2912	-0.2	[-0.5995, 0.1962]	21	18	62	-2	-1	14	14	36	61	58	102	38	39	54	54	76	6.67499	6.95531	7.23664	6.62049	6.48956	6.39087	6.76102	7.03946
PTK	CDK2_8_20	EKIGEGTYGVVYK	10.3294	10.1695	0.2994	-0.16	[-0.4809, 0.1612]	1422	936	1074	900	1339	2176	1068	753	1462	976	1114	940	1379	2216	1108	793	10.1474	10.2878	10.3321	10.5502	10.2333	10.2737	10.3146	9.85652
PTK	EFS_246_258_Y253F	GGTDEGIFDVPLL	5.6535	5.7867	0.3088	0.13	[-0.1398, 0.4063]	-76	-68	-47	-54	-62	-65	-61	-48	-36	-28	-7	-14	-22	-25	-21	-8	5.71274	5.59834	5.78983	5.51305	5.79074	5.80191	5.65928	5.89491
PTK	CALM_93_105	FDKDGNGYISAAE	5.8623	6.0736	0.3119	0.21	[-0.2248, 0.6475]	-18	-89	-35	-36	-45	-27	-40	-28	22	-49	5	4	-5	13	0	12	6.31717	5.22711	5.98394	5.92087	5.99586	6.09425	5.99636	6.2081
PTK	CD79A_181_193	EYEDENLYEGLNL	11.5157	11.1713	0.3122	-0.34	[-1.0555, 0.3668]	2447	2913	2007	2750	2637	2123	2759	2757	2487	2953	2047	2790	2677	2163	2799	2797	10.8953	11.8583	11.1991	12.11	11.1716	10.2396	11.6328	11.6413
PTK	CDK7_157_169	GLAKSFGSPNRAY	7.1711	6.9484	0.3134	-0.22	[-0.6837, 0.2384]	76	102	31	14	103	85	22	9	116	142	71	54	143	125	62	49	7.10116	7.78126	6.9045	6.89745	7.37117	6.84184	6.85758	6.72312
PTK	MK01_198_210	IMLNSKGYTKSID	6.0896	5.9602	0.3259	-0.13	[-0.4046, 0.1458]	-47	-44	-13	-33	-52	-47	-39	-43	-7	-4	27	7	-12	-7	1	-3	6.02291	6.02494	6.32301	5.98761	5.91201	5.9419	6.01208	5.97487
PTK	VGFR1_1206_1218	GSSDDVRYVNAFK	6.5039	6.3525	0.3417	-0.15	[-0.4846, 0.1817]	-16	-16	26	-16	-27	21	-26	-4	24	24	66	24	13	61	14	36	6.33664	6.48415	6.84526	6.34949	6.20572	6.439	6.21217	6.55301
PTK	DCX_109_121	GIVYAVSSDRFRS	8.2373	7.9258	0.3528	-0.31	[-1.0134, 0.3904]	305	350	98	124	367	443	116	50	345	390	138	164	407	483	156	90	8.22756	9.02924	7.55846	8.13378	8.57561	8.21431	7.72772	7.18554
PTK	CALM_95_107	KDGNGYISAAELR	6.9252	6.7765	0.3643	-0.15	[-0.4924, 0.1949]	101	17	25	0	37	102	16	-6	141	57	65	40	77	142	56	34	7.2679	6.94281	6.83321	6.65701	6.85683	6.93778	6.78556	6.52577
PTK	ACHD_383_395	YISKAEEYFLLKS	6.9482	6.8283	0.3682	-0.12	[-0.3994, 0.1595]	38	35	34	13	47	86	11	15	78	75	74	53	87	126	51	55	6.81618	7.1564	6.93924	6.88114	6.94418	6.84761	6.72369	6.79763
PTK	VGFR2_1046_1058	DFGLARDIYKDPD	7.8699	8.0019	0.3705	0.13	[-0.1771, 0.4411]	244	85	150	97	182	368	141	201	284	125	190	137	222	408	181	241	7.99598	7.64342	7.93482	7.90542	7.83651	8.00732	7.89953	8.26434
PTK	PP2AB_297_309	EPHVTRRTPDYFL	6.9362	6.7961	0.3734	-0.14	[-0.4704, 0.1901]	43	34	9	28	57	67	12	6	83	74	49	68	97	107	52	46	6.85604	7.14514	6.63091	7.11287	7.0279	6.73531	6.7362	6.68492
PTK	FGFR2_762_774	TLTTNEEYLDLSQ	8.3486	8.4774	0.3922	0.13	[-0.1873, 0.4449]	427	194	227	114	368	568	210	257	467	234	267	154	408	608	250	297	8.60592	8.36996	8.36531	8.05306	8.57877	8.50692	8.29426	8.5295
PTK	41_654_666	LDGENIYIRHSNL	9.6615	9.4423	0.4006	-0.22	[-0.7672, 0.3288]	1050	756	574	380	1078	1459	570	279	1090	796	614	420	1118	1499	610	319	9.73971	10.003	9.49377	9.40942	9.93989	9.72607	9.481	8.62208
PTK	TEC_512_524	RYFLDDQYTSSSG	8.1117	7.9867	0.401	-0.13	[-0.438, 0.1879]	313	158	203	84	187	345	158	178	353	198	243	124	227	385	198	218	8.25549	8.1655	8.24363	7.78235	7.86191	7.93787	8.00653	8.1404
PTK	CD3Z_116_128	KDKMAEAYSEIGM	7.3419	7.2321	0.4068	-0.11	[-0.3878, 0.1684]	102	46	70	58	72	132	66	69	142	86	110	98	112	172	106	109	7.27426	7.27584	7.31349	7.50387	7.14705	7.09661	7.31814	7.36674
PTK	EGFR_1103_1115	GSVQNPVYHNQPL	7.6154	7.4446	0.4093	-0.17	[-0.606, 0.2644]	164	97	103	57	173	291	77	16	204	137	143	97	213	331	117	56	7.62885	7.74193	7.59869	7.49216	7.78972	7.76167	7.41716	6.80981
PTK	EGFR_862_874	LGAEEKEYHAEGG	6.0204	6.2115	0.4093	0.19	[-0.2958, 0.6779]	-6	-61	-10	-52	-23	47	-50	-32	34	-21	30	-12	17	87	-10	8	6.43224	5.724	6.36699	5.55844	6.25099	6.61077	5.8371	6.14704
PTK	FES_706_718	REEADGVYAASGG	10.1737	10.309	0.4133	0.14	[-0.2126, 0.4832]	1320	752	979	834	1145	2086	1135	1308	1360	792	1019	874	1185	2126	1175	1348	10.0466	9.99601	10.2058	10.4463	10.0211	10.2153	10.3975	10.6021
PTK	VGFR1_1235_1247	ATSMFDDYQGDSS	6.9597	6.73	0.4134	-0.23	[-0.8201, 0.3608]	60	80	-27	30	23	103	-21	29	100	120	13	70	63	143	19	69	6.9861	7.60055	6.11029	7.14176	6.72816	6.94328	6.28663	6.96201
PTK	VGFR1_1049_1061	KNPDYVRKGDTRL	6.4115	6.2488	0.4137	-0.16	[-0.581, 0.2557]	-41	3	-15	-8	-3	7	-55	-13	-1	43	25	32	37	47	-15	27	6.08544	6.7594	6.29336	6.50762	6.46864	6.34197	5.75647	6.42824
PTK	EPOR_361_373	SEHAQDTYLVLDK	8.9346	9.054	0.4173	0.12	[-0.1903, 0.4291]	522	301	357	308	455	808	450	474	562	341	397	348	495	848	490	514	8.84589	8.85187	8.89342	9.14725	8.83067	8.94593	9.18081	9.25865
PTK	EFS_246_258	GGTDEGIYDVPLL	11.6775	11.4624	0.4199	-0.22	[-0.776, 0.3459]	2944	2932	2879	2511	3225	2948	3240	3171	2984	2972	2919	2551	3265	2988	3280	3211	11.1538	11.8674	11.7074	11.9812	11.4546	10.6965	11.8598	11.8388
PTK	CRK_214_226	GPPEPGPYAQPSV	6.7025	6.8105	0.4387	0.11	[-0.1856, 0.4015]	50	-12	17	-2	18	114	16	13	90	28	57	38	58	154	56	53	6.9106	6.54467	6.73432	6.62049	6.68035	7.00287	6.78556	6.77307
PTK	STAT1_694_706	DGPKGTGYIKTEL	5.8275	6.0229	0.4468	0.2	[-0.3458, 0.7367]	-100	-60	-46	-18	-83	-79	7	-29	-60	-20	-6	22	-43	-39	47	11	5.45311	5.74192	5.80615	6.30864	5.53375	5.69194	6.67294	6.19292
PTK	PLCG1_776_788	EGRNPGFYVEANP	6.6193	6.4778	0.4479	-0.14	[-0.5343, 0.2513]	-11	-7	49	-15	4	53	-28	-5	29	33	89	25	44	93	12	35	6.38481	6.61839	7.10435	6.36972	6.54117	6.64882	6.18198	6.53943
PTK	CD3Z_146_158	STATKDTYDALHM	7.5072	7.3453	0.4706	-0.16	[-0.6353, 0.3115]	134	37	180	39	100	246	90	24	174	77	220	79	140	286	130	64	7.46648	7.17871	8.11713	7.26644	7.35068	7.59844	7.52725	6.90479
PTK	FRK_380_392	KVDNEDIYESRHE	11.3075	11.1634	0.4761	-0.14	[-0.5709, 0.2827]	2946	1586	2542	1831	2723	2827	2211	2455	2986	1626	2582	1871	2763	2867	2251	2495	11.1548	11.008	11.5315	11.5358	11.2166	10.6378	11.3213	11.478
PTK	ZAP70_485_497	ALGADDSYYTARS	9.3322	9.2414	0.4778	-0.09	[-0.3607, 0.1791]	720	420	580	355	691	1016	445	453	760	460	620	395	731	1056	485	493	9.24747	9.25041	9.50732	9.32361	9.35391	9.24299	9.16686	9.20194
PTK	KSYK_518_530	ALRADENYYKAQT	7.8206	7.9386	0.48	0.12	[-0.2346, 0.4706]	246	106	118	81	239	424	155	84	286	146	158	121	279	464	195	124	8.00415	7.81205	7.71378	7.75255	8.1043	8.16445	7.98817	7.49758
PTK	ODPAT_291_303	SMSDPGVSYRTRE	6.3397	6.2427	0.4881	-0.1	[-0.3922, 0.1983]	-27	-19	-13	-15	-14	-17	-10	-41	13	21	27	25	26	23	30	-1	6.22813	6.43787	6.32301	6.36972	6.35079	6.16875	6.44481	6.00658
PTK	MK01_180_192	HTGFLTEYVATRW	7.2747	7.1517	0.5029	-0.12	[-0.5112, 0.2651]	119	68	28	46	127	151	31	26	159	108	68	86	167	191	71	66	7.37902	7.4929	6.86916	7.35775	7.52685	7.19076	6.96115	6.92788
PTK	SRC8_CHICK_470_482	VSQREAEYEPETV	6.7958	6.9257	0.5079	0.13	[-0.2847, 0.5445]	98	-13	21	-2	19	176	9	33	138	27	61	38	59	216	49	73	7.24868	6.52967	6.78432	6.62049	6.68999	7.30766	6.69845	7.00664
PTK	K2C6B_53_65	GAGFGSRSLYGLG	8.2509	8.0062	0.5086	-0.24	[-1.0269, 0.5376]	411	315	112	93	387	631	111	38	451	355	152	133	427	671	151	78	8.56141	8.90477	7.66871	7.86856	8.63754	8.63529	7.69103	7.06103
PTK	MK10_216_228	TSFMMTPYVVTRY	7.4396	7.3111	0.5088	-0.13	[-0.5395, 0.2825]	132	118	52	39	133	101	74	68	172	158	92	79	173	141	114	108	7.45507	7.90099	7.13573	7.26644	7.56362	6.93226	7.39071	7.35766
PTK	NTRK2_696_708	GMSRDVYSTDYYR	8.179	8.0752	0.5112	-0.1	[-0.4381, 0.2304]	326	158	172	130	299	425	110	172	366	198	212	170	339	465	150	212	8.29982	8.1655	8.07057	8.18025	8.34355	8.16711	7.68359	8.10635
PTK	MET_1227_1239	RDMYDKEYYSVHN	8.3399	8.2483	0.5145	-0.09	[-0.389, 0.2056]	371	206	216	129	312	525	176	167	411	246	256	169	352	565	216	207	8.44394	8.43241	8.31075	8.1726	8.39077	8.41253	8.11233	8.07739
PTK	PGFRB_771_783	YMAPYDNYVPSAP	7.2589	7.3441	0.5369	0.09	[-0.2066, 0.3768]	99	39	58	48	63	202	87	70	139	79	98	88	103	242	127	110	7.25511	7.20075	7.19694	7.38298	7.07646	7.42154	7.50248	7.37578
PTK	EPOR_419_431	ASAASFEYTILDP	7.9147	7.9964	0.5396	0.08	[-0.2002, 0.3636]	255	122	137	90	191	318	170	184	295	162	177	130	231	358	210	224	8.04039	7.92955	7.84869	7.84034	7.88195	7.85222	8.07786	8.17371
PTK	EPHB4_583_595	IGHGTKVYIDPFT	6.7462	6.6536	0.5402	-0.09	[-0.4127, 0.2274]	39	19	6	-3	32	38	19	-13	79	59	46	37	72	78	59	27	6.82422	6.96773	6.59095	6.60202	6.81174	6.55257	6.82187	6.42824
PTK	PDPK1_369_381	DEDCYGNYDNLLS	8.447	8.5481	0.5424	0.1	[-0.2501, 0.4522]	356	155	318	175	315	549	246	342	396	195	358	215	355	589	286	382	8.39741	8.14715	8.7537	8.48977	8.40146	8.46594	8.46574	8.85916
PTK	ANXA2_17_29	HSTPPSAYGSVKA	7.368	7.4755	0.5553	0.11	[-0.2783, 0.4933]	132	81	28	61	126	278	73	60	172	121	68	101	166	318	113	100	7.45507	7.60922	6.86916	7.53851	7.52064	7.71618	7.3818	7.28321
PTK	FGFR1_761_773	TSNQEYLDLSMPL	7.3518	7.4332	0.5721	0.08	[-0.2238, 0.3866]	117	35	102	41	83	202	97	84	157	75	142	81	123	242	137	124	7.36702	7.1564	7.59072	7.29301	7.22982	7.42154	7.58367	7.49758
PTK	MBP_259_271	FGYGGRASDYKSA	6.4627	6.551	0.5801	0.09	[-0.2501, 0.4268]	-24	-2	-24	5	0	49	-4	-4	16	38	16	45	40	89	36	36	6.25806	6.68996	6.15685	6.74591	6.49996	6.62352	6.52763	6.55301
PTK	PGFRB_768_780	SSNYMAPYDNYVP	7.2105	7.1328	0.5826	-0.08	[-0.3773, 0.2219]	60	43	72	40	47	148	42	65	100	83	112	80	87	188	82	105	6.9861	7.24404	7.33219	7.27978	6.94418	7.17621	7.08084	7.33011
PTK	NTRK2_509_521	PVIENPQYFGITN	6.5256	6.4519	0.5929	-0.07	[-0.3658, 0.2185]	-17	-5	-4	1	-19	18	0	-7	23	35	36	41	21	58	40	33	6.32692	6.64727	6.45309	6.67506	6.29571	6.41847	6.58145	6.51205
PTK	VGFR2_1168_1180	AQQDGKDYIVLPI	8.1678	8.2303	0.6157	0.06	[-0.2016, 0.3265]	299	171	182	119	298	459	200	168	339	211	222	159	338	499	240	208	8.20627	8.24253	8.12856	8.09395	8.33985	8.25507	8.24297	8.08323
PTK	VGFR1_1040_1052	DFGLARDIYKNPD	7.548	7.6182	0.6171	0.07	[-0.2278, 0.3682]	144	61	128	54	136	273	121	76	184	101	168	94	176	313	161	116	7.52238	7.42676	7.7862	7.45654	7.58171	7.69834	7.76359	7.42905
PTK	PGFRB_572_584	VSSDGHEYIYVDP	9.7916	9.8658	0.6285	0.07	[-0.2512, 0.3996]	1033	547	874	520	1010	1367	760	914	1073	587	914	560	1050	1407	800	954	9.71803	9.58212	10.052	9.81419	9.85259	9.63808	9.85741	10.1149
PTK	MK12_178_190	ADSEMTGYVVTRW	7.0991	7.0277	0.6292	-0.07	[-0.3852, 0.2424]	33	47	59	29	45	100	44	47	73	87	99	69	85	140	84	87	6.77557	7.28632	7.20694	7.12737	6.927	6.92672	7.10183	7.15518
PTK	MK14_173_185	RHTDDEMTGYVAT	6.6045	6.685	0.6297	0.08	[-0.274, 0.4351]	-23	-10	37	-3	6	52	2	26	17	30	77	37	46	92	42	66	6.26798	6.57442	6.97339	6.60202	6.56153	6.64252	6.60794	6.92788
PTK	RBL2_99_111	VPTVSKGTVEGNY	6.8052	6.8702	0.6312	0.06	[-0.2221, 0.352]	42	13	13	8	24	129	29	9	82	53	53	48	64	169	69	49	6.84813	6.89203	6.68319	6.79762	6.7376	7.0813	6.93858	6.72312
PTK	EPHA2_765_777	EDDPEATYTTSGG	10.1418	10.2094	0.6491	0.07	[-0.2477, 0.3828]	1709	762	986	572	1130	2101	1008	1106	1749	802	1026	612	1170	2141	1048	1146	10.3985	10.0135	10.2155	9.93982	10.0033	10.2252	10.2362	10.3728
PTK	RON_1353_1365	YVQLPATYMNLGP	6.9489	7.0085	0.6597	0.06	[-0.228, 0.3472]	55	28	27	15	71	134	37	12	95	68	67	55	111	174	77	52	6.9487	7.07614	6.85725	6.91364	7.13934	7.10675	7.02735	6.76069
PTK	PRGR_545_557	LRPDSEASQSPQY	6.1986	6.2886	0.6599	0.09	[-0.3446, 0.5247]	-47	-52	25	-30	-40	-1	-19	-8	-7	-12	65	10	0	39	21	32	6.02291	5.88457	6.83321	6.05364	6.05507	6.28516	6.31598	6.49826
PTK	EPHB1_921_933	SAIKMVQYRDSFL	6.6804	6.5922	0.6649	-0.09	[-0.521, 0.3446]	-13	32	-11	13	32	-9	12	-1	27	72	29	53	72	31	52	39	6.36563	7.12242	6.3524	6.88114	6.81174	6.2274	6.7362	6.59333
PTK	SRC8_CHICK_476_488	EYEPETVYEVAGA	11.5172	11.4082	0.6653	-0.11	[-0.6442, 0.4263]	2922	2032	3008	2214	3129	2885	2898	3202	2962	2072	3048	2254	3169	2925	2938	3242	11.1433	11.3526	11.7695	11.8033	11.412	10.6662	11.7021	11.8525
PTK	AMPE_5_17	EREGSKRYCIQTK	6.5552	6.482	0.6667	-0.07	[-0.4347, 0.2882]	-28	10	-5	3	7	-11	7	-10	12	50	35	43	47	29	47	30	6.2181	6.8531	6.43891	6.71076	6.57165	6.21282	6.67294	6.47046
PTK	B3AT_39_51	TEATATDYHTTSH	6.6396	6.7016	0.6857	0.06	[-0.2638, 0.3878]	33	-9	2	0	27	115	5	-16	73	31	42	40	67	155	45	24	6.77557	6.58916	6.53666	6.65701	6.7657	7.0082	6.64715	6.38539
PTK	VGFR2_1207_1219_C1208S	VSDPKFHYDNTAG	5.9683	6.0217	0.7042	0.05	[-0.2459, 0.3528]	-35	-58	-28	-39	-47	-16	-48	-37	5	-18	12	1	-7	24	-8	3	6.14718	5.77773	6.09467	5.85354	5.97201	6.17613	5.8692	6.0695
PTK	PAXI_24_36	FLSEETPYSYPTG	9.6683	9.6151	0.706	-0.05	[-0.353, 0.2466]	894	526	696	541	744	1260	702	684	934	566	736	581	784	1300	742	724	9.52752	9.53222	9.74716	9.86624	9.44951	9.52858	9.75248	9.72993
PTK	FABPH_13_25	DSKNFDDYMKSLG	6.111	6.055	0.7094	-0.06	[-0.3763, 0.2641]	-2	-47	-26	-38	-37	-31	-42	-35	38	-7	14	2	3	9	-2	5	6.46964	5.97264	6.12586	5.87604	6.09027	6.06412	5.96478	6.10067
PTK	DYR1A_212_224	KHDTEMKYYIVHL	6.6043	6.5384	0.713	-0.07	[-0.4469, 0.3152]	-5	17	-20	9	27	6	-7	-3	35	57	20	49	67	46	33	37	6.44164	6.94281	6.21813	6.81458	6.7657	6.33492	6.48653	6.56652
PTK	PLCG1_764_776	IGTAEPDYGALYE	11.2223	11.15	0.7167	-0.07	[-0.4963, 0.3517]	2689	1573	2253	1790	2307	2957	2423	2432	2729	1613	2293	1830	2347	2997	2463	2472	11.027	10.9966	11.3615	11.504	10.9845	10.7007	11.4499	11.4647
PTK	FER_707_719	RQEDGGVYSSSGL	9.218	9.2648	0.7206	0.05	[-0.2318, 0.3254]	677	381	469	359	559	994	513	536	717	421	509	399	599	1034	553	576	9.16912	9.13132	9.23368	9.33769	9.08445	9.21427	9.34606	9.41431
PTK	VGFR1_1326_1338	DYNSVVLYSTPPI	8.3302	8.2738	0.722	-0.06	[-0.394, 0.2811]	329	238	172	154	342	527	166	176	369	278	212	194	382	567	206	216	8.30987	8.58726	8.07057	8.35316	8.49441	8.41705	8.05445	8.12913
PTK	PRRX2_202_214	WTASSPYSTVPPY	7.499	7.55	0.7242	0.05	[-0.2566, 0.3586]	161	77	101	36	139	268	99	64	201	117	141	76	179	308	139	104	7.61331	7.57429	7.58271	7.22583	7.5996	7.68029	7.59945	7.32083
PTK	STA5A_687_699	LAKAVDGYVKPQI	6.1878	6.1194	0.7317	-0.07	[-0.4932, 0.3563]	-66	-27	-11	-20	-55	-65	-29	2	-26	13	29	20	-15	-25	11	42	5.82077	6.3108	6.3524	6.26729	5.87579	5.80191	6.16679	6.63301
PTK	EPHA4_921_933	QAIKMDRYKDNFT	6.1838	6.2289	0.7504	0.05	[-0.2569, 0.3472]	-43	-30	-25	-20	-30	-41	-22	-9	-3	10	15	20	10	-1	18	31	6.06468	6.26184	6.14138	6.26729	6.17141	5.98803	6.27186	6.48439
PTK	FAK1_569_581	RYMEDSTYYKASK	8.1787	8.2442	0.7674	0.07	[-0.4061, 0.5372]	375	200	157	94	346	670	151	123	415	240	197	134	386	710	191	163	8.45611	8.4015	7.97931	7.87785	8.5077	8.70955	7.96335	7.79625
PTK	RAF1_332_344	PRGQRDSSYYWEI	8.9951	8.9508	0.7686	-0.04	[-0.3652, 0.2766]	576	424	337	257	621	821	331	329	616	464	377	297	661	861	371	369	8.96673	9.26209	8.82342	8.92831	9.21721	8.96637	8.80643	8.81325
PTK	VGFR3_1061_1073	DIYKDPDYVRKGS	7.3603	7.4014	0.7783	0.04	[-0.2699, 0.3522]	147	60	78	27	119	245	64	55	187	100	118	67	159	285	104	95	7.53879	7.4171	7.38713	7.09825	7.47653	7.59462	7.29951	7.23503
PTK	EGFR_1062_1074	EDSFLQRYSSDPT	6.0221	6.0577	0.814	0.04	[-0.287, 0.3583]	-39	-56	-12	-40	-35	-53	-34	-33	1	-16	28	0	5	-13	6	7	6.10611	5.81345	6.33774	5.83099	6.11361	5.89548	6.09006	6.13164
PTK	SRC8_CHICK_492_504	YQAEENTYDEYEN	11.377	11.3276	0.8278	-0.05	[-0.5338, 0.4349]	2938	1914	2644	1786	3083	2770	2579	3025	2978	1954	2684	1826	3123	2810	2619	3065	11.151	11.2691	11.5871	11.5009	11.3912	10.6094	11.5377	11.7722
PTK	STAT6_634_646	MGKDGRGYVPATI	6.2727	6.2345	0.8387	-0.04	[-0.4377, 0.3614]	-50	-16	-32	-4	-44	-39	-15	-4	-10	24	8	36	-4	1	25	36	5.99137	6.48415	6.03167	6.58342	6.00775	6.00333	6.3739	6.55301
PTK	RET_680_692	AQAFPVSYSSSGA	6.0822	6.0485	0.8398	-0.03	[-0.3899, 0.3224]	-30	-43	-29	-32	-64	-69	-15	-23	10	-3	11	8	-24	-29	25	17	6.19797	6.04227	6.07899	6.00971	5.76633	5.77055	6.3739	6.28309
PTK	K2C8_425_437	SAYGGLTSPGLSY	7.0195	6.9909	0.8544	-0.03	[-0.3608, 0.3036]	32	54	40	17	77	94	21	36	72	94	80	57	117	134	61	76	6.76736	7.35796	7.00697	6.94563	7.18514	6.89319	6.84574	7.03946
PTK	INSR_1348_1360	SLGFKRSYEEHIP	6.2666	6.3002	0.8579	0.03	[-0.3664, 0.4336]	18	-21	-46	-23	-11	4	-39	-9	58	19	-6	17	29	44	1	31	6.64914	6.40659	5.80615	6.20435	6.38339	6.32078	6.01208	6.48439
PTK	P85A_600_612	NENTEDQYSLVED	9.6935	9.6692	0.8596	-0.02	[-0.3182, 0.2695]	1052	600	667	455	820	1433	560	802	1092	640	707	495	860	1473	600	842	9.74224	9.70093	9.6908	9.64013	9.57651	9.70174	9.45821	9.94016
PTK	EPHA2_581_593	QLKPLKTYVDPHT	6.0512	6.016	0.8659	-0.04	[-0.4798, 0.4094]	-69	-54	-44	4	-63	-33	-29	-37	-29	-14	-4	44	-23	7	11	3	5.78844	5.84907	5.83874	6.7284	5.77854	6.04899	6.16679	6.0695
PTK	EGFR_1118_1130	APSRDPHYQDPHS	6.597	6.625	0.8842	0.03	[-0.3826, 0.4386]	20	-4	12	-14	30	95	16	-40	60	36	52	26	70	135	56	0	6.6664	6.66159	6.67022	6.38982	6.79344	6.89881	6.78556	6.02238
PTK	EGFR_1190_1202	STAENAEYLRVAP	7.3727	7.3947	0.888	0.02	[-0.3112, 0.3552]	124	58	83	38	66	231	114	54	164	98	123	78	106	271	154	94	7.40867	7.39761	7.43161	7.253	7.10029	7.54021	7.71314	7.22524
PTK	JAK1_1015_1027	AIETDKEYYTVKD	8.6123	8.6313	0.8953	0.02	[-0.2898, 0.3279]	531	189	312	178	371	685	284	267	571	229	352	218	411	725	324	307	8.86673	8.34315	8.73099	8.50832	8.58821	8.73715	8.62774	8.5723
PTK	RON_1346_1358	SALLGDHYVQLPA	8.0333	8.0154	0.8969	-0.02	[-0.3122, 0.2764]	275	152	153	100	242	435	153	120	315	192	193	140	282	475	193	160	8.11801	8.12859	7.95404	7.9325	8.11719	8.19351	7.97581	7.77513
PTK	ERBB4_1181_1193	QALDNPEYHNASN	6.9666	6.9874	0.905	0.02	[-0.3516, 0.3933]	66	-15	70	22	66	122	17	33	106	25	110	62	106	162	57	73	7.03005	6.49941	7.31349	7.02344	7.10029	7.0451	6.79773	7.00664
PTK	C1R_199_211	TEASGYISSLEYP	6.1632	6.1475	0.9133	-0.02	[-0.3235, 0.2921]	-30	-48	-12	-25	-49	-5	-37	-19	10	-8	28	15	-9	35	3	21	6.19797	5.95511	6.33774	6.16182	5.94807	6.2564	6.04341	6.34194
PTK	CTNB1_79_91	VADIDGQYAMTRA	8.4743	8.4618	0.9262	-0.01	[-0.3, 0.2751]	354	203	230	213	328	595	261	209	394	243	270	253	368	635	301	249	8.3911	8.41703	8.37986	8.70916	8.44693	8.56329	8.5318	8.30519
PTK	STAT3_698_710	DPGSAAPYLKTKF	6.2954	6.3087	0.9366	0.01	[-0.3416, 0.3681]	-37	-36	-20	1	-24	-26	-21	0	3	4	20	41	16	14	19	40	6.12669	6.1619	6.21813	6.67506	6.23973	6.10176	6.28663	6.60663
PTK	INSR_992_1004	YASSNPEYLSASD	7.047	7.0357	0.9407	-0.01	[-0.3372, 0.3145]	121	9	39	18	45	163	33	31	161	49	79	58	85	203	73	71	7.39095	6.83996	6.99584	6.96144	6.927	7.24782	6.98347	6.98445
PTK	PAXI_111_123	VGEEEHVYSFPNK	10.3594	10.3517	0.9518	-0.01	[-0.2783, 0.2629]	1747	989	1028	791	1503	2364	952	1186	1787	1029	1068	831	1543	2404	992	1226	10.4287	10.362	10.2723	10.3744	10.3912	10.3886	10.1589	10.468
PTK	VGFR1_1046_1058_Y1048F	DIFKNPDYVRKGD	6.1704	6.1775	0.9585	0.01	[-0.2862, 0.3005]	-22	-39	-35	-18	-28	3	-25	-43	18	1	5	22	12	43	15	-3	6.27787	6.11101	5.98394	6.30864	6.19432	6.31368	6.22719	5.97487
PTK	DYR1A_312_324	CQLGQRIYQYIQS	7.9059	7.9141	0.9636	0.01	[-0.3772, 0.3937]	201	193	93	100	247	334	133	119	241	233	133	140	287	374	173	159	7.8092	8.36463	7.51723	7.9325	8.13845	7.90353	7.84654	7.76803
PTK	RET_1022_1034	TPSDSLIYDDGLS	10.2048	10.21	0.9689	0.01	[-0.2797, 0.2901]	1466	820	999	741	1200	1847	1146	1046	1506	860	1039	781	1240	1887	1186	1086	10.1889	10.1108	10.2333	10.2861	10.0844	10.0477	10.4107	10.297
PTK	JAK2_563_577	VRREVGDYGQLHETE	8.6144	8.6187	0.9781	0	[-0.3282, 0.3368]	540	197	283	188	425	736	228	254	580	237	323	228	465	776	268	294	8.88728	8.38581	8.61601	8.56851	8.74855	8.82732	8.38243	8.51642
PTK	VGFR2_1052_1064	DIYKDPDYVRKGD	8.1026	8.0998	0.9859	0	[-0.3413, 0.3357]	314	115	208	108	255	489	178	120	354	155	248	148	295	529	218	160	8.25895	7.87922	8.2698	8.00253	8.17185	8.32868	8.12365	7.77513
PTK	LCK_387_399	RLIEDNEYTAREG	9.394	9.3955	0.9907	0	[-0.2701, 0.2731]	816	420	527	419	742	1146	478	563	856	460	567	459	782	1186	518	603	9.40858	9.25041	9.38304	9.53394	9.44601	9.40206	9.25657	9.47723
PTK	FGFR3_753_765	TVTSTDEYLDLSA	8.2589	8.259	0.9999	0	[-0.3168, 0.3168]	345	155	217	134	243	466	165	272	385	195	257	174	283	506	205	312	8.36236	8.14715	8.31579	8.21046	8.12147	8.27257	8.04854	8.59324

## Sheet: DifferentialAnalysisSTK
Supplementary Table 5: PamGene Array for serine/threonine kinase activity in miR-193b-/- (ko) versus miR-193+/+ (wt) bone marrow cells
Assay	ID	Sequence	Mean.wt	Mean.ko	P	log2 FC (ko vs. wt)	CI.log2FC	wt1	wt2	wt3	wt4	ko1	ko2	ko3	ko4	wt1.BG	wt2.BG	wt3.BG	wt4.BG	ko1.BG	ko2.BG	ko3.BG	ko4.BG	wt1.BG.normalized	wt2.BG.normalized	wt3.BG.normalized	wt4.BG.normalized	ko1.BG.normalized	ko2.BG.normalized	ko3.BG.normalized	ko4.BG.normalized
STK	FRAP_2475_2487	VPESIHSFIGDGL	5.103	5.3241	0.0278	0.22	[0.0292, 0.413]	-6	-9	0	-5	-1	0	1	2	34	31	40	35	39	40	41	42	5.11744	4.88797	5.31628	5.09045	5.25231	5.32366	5.35099	5.3696
STK	NEK2_172_184	FAKTFVGTPYYMS	5.2927	5.4216	0.0436	0.13	[0.0044, 0.2535]	-1	-1	1	-1	3	2	5	3	39	39	41	39	43	42	45	43	5.27132	5.26168	5.35522	5.2824	5.43452	5.39516	5.45712	5.39966
STK	RBL2_632_644	DEICIAGSPLTPR	5.3135	5.1536	0.0514	-0.16	[-0.3211, 0.0012]	-1	-2	2	1	-2	-8	-4	-3	39	38	42	41	38	32	36	37	5.27132	5.21992	5.39314	5.36958	5.20291	4.99591	5.20629	5.20913
STK	RADI_559_569	RDKYKTLRQIR	5.4499	5.2841	0.0529	-0.17	[-0.3341, 0.0025]	1	6	6	2	3	-1	-4	-3	41	46	46	42	43	39	36	37	5.32855	5.52432	5.53558	5.41127	5.43452	5.28654	5.20629	5.20913
STK	ELK1_410_422	ISVDGLSTPVVLS	5.2707	5.132	0.0662	-0.14	[-0.2886, 0.0111]	-1	2	-4	-1	-5	-4	-5	-5	39	42	36	39	35	36	35	35	5.27132	5.38014	5.14905	5.2824	5.04371	5.16907	5.17553	5.13959
STK	DCX_49_61	HFDERDKTSRNMR	5.2712	5.3951	0.0666	0.12	[-0.0101, 0.2579]	-1	1	-2	-2	4	1	3	1	39	41	38	38	44	41	43	41	5.27132	5.34172	5.23509	5.23675	5.47669	5.35985	5.40503	5.3389
STK	KCNA3_461_473	EELRKARSNSTLS	6.3171	6.4812	0.0734	0.16	[-0.0185, 0.3467]	50	33	34	40	34	42	77	61	90	73	74	80	74	82	117	101	6.29419	6.23977	6.26509	6.46949	6.37528	6.37114	6.64407	6.53447
STK	IKKB_686_698	QLMSQPSTASNSL	5.2929	5.1545	0.0924	-0.14	[-0.304, 0.0271]	2	1	-5	1	-4	-3	-4	-6	42	41	35	41	36	37	36	34	5.35634	5.34172	5.10403	5.36958	5.09875	5.2093	5.20629	5.10352
STK	CFTR_761_773	LQARRRQSVLNLM	10.4399	10.3034	0.0934	-0.14	[-0.3002, 0.0273]	1646	1300	1211	1132	1014	1246	1378	1456	1686	1340	1251	1172	1054	1286	1418	1496	10.3726	10.5138	10.4095	10.4638	10.3882	10.3528	10.1208	10.352
STK	H2B1B_27_40	GKKRKRSRKESYSI	5.5576	5.7953	0.0948	0.24	[-0.0489, 0.5243]	21	10	6	-2	11	16	34	9	61	50	46	38	51	56	74	49	5.80255	5.6554	5.53558	5.23675	5.74172	5.81571	6.05571	5.56793
STK	NR4A1_344_356	GRRGRLPSKPKQP	5.3761	5.5184	0.0994	0.14	[-0.032, 0.3166]	6	6	-2	-1	7	4	9	5	46	46	38	39	47	44	49	45	5.46243	5.52432	5.23509	5.2824	5.59628	5.46328	5.55599	5.45796
STK	MARCS_160_172	FKKSFKLSGFSFK	5.4821	5.3466	0.1064	-0.14	[-0.3051, 0.0343]	4	7	3	5	5	0	-4	1	44	47	43	45	45	40	36	41	5.41036	5.55823	5.43009	5.52956	5.51767	5.32366	5.20629	5.3389
STK	KS6A1_374_386	QLFRGFSFVATGL	5.4072	5.2935	0.1102	-0.11	[-0.2582, 0.0306]	1	4	1	4	0	-3	-1	2	41	44	41	44	40	37	39	42	5.32855	5.45403	5.35522	5.4912	5.30006	5.2093	5.29484	5.3696
STK	BAD_69_81	IRSRHSSYPAGTE	5.8407	5.9939	0.1213	0.15	[-0.048, 0.3544]	16	22	16	14	20	33	25	21	56	62	56	54	60	73	65	61	5.69784	5.98945	5.84012	5.83543	6.02358	6.20203	5.89503	5.85503
STK	PRKDC_2618_2630	TRTQEGSLSARWP	5.4848	5.3706	0.128	-0.11	[-0.2672, 0.0388]	9	5	5	2	5	1	-2	1	49	45	45	42	45	41	38	41	5.53717	5.48961	5.50126	5.41127	5.51767	5.35985	5.26592	5.3389
STK	CDN1B_151_163	IRKRPATDDSSTQ	5.2197	5.1115	0.1299	-0.11	[-0.254, 0.0375]	-2	-2	-1	-4	-2	-4	-9	-8	38	38	39	36	38	36	31	32	5.24183	5.21992	5.27625	5.14089	5.20291	5.16907	5.04546	5.02856
STK	KCNA2_442_454	PDLKKSRSASTIS	6.9258	7.0425	0.1376	0.12	[-0.044, 0.2774]	106	69	81	67	69	78	127	118	146	109	121	107	109	118	167	158	6.93357	6.84509	7.00167	6.92294	6.99902	6.89966	7.11856	7.15291
STK	MPIP1_172_184	FTQRQNSAPARML	5.9646	6.1225	0.139	0.16	[-0.0604, 0.3761]	40	17	23	14	20	26	55	30	80	57	63	54	60	66	95	70	6.14286	5.85953	6.02054	5.83543	6.02358	6.05526	6.37291	6.03816
STK	KPCB_626_639	AENFDRFFTRHPPV	5.3267	5.2051	0.1588	-0.12	[-0.299, 0.0558]	-2	-2	2	3	0	-7	-3	-2	38	38	42	43	40	33	37	38	5.24183	5.21992	5.39314	5.45178	5.30006	5.04119	5.23642	5.24269
STK	GPSM2_394_406	PKLGRRHSMENME	8.7086	8.885	0.1635	0.18	[-0.0841, 0.4369]	464	319	340	361	260	438	668	520	504	359	380	401	300	478	708	560	8.65109	8.60198	8.68126	8.89998	8.54277	8.92375	9.13027	8.94315
STK	ANDR_785_797	VRMRHLSQEFGWL	7.4873	7.6064	0.1714	0.12	[-0.0604, 0.2986]	156	132	142	115	113	147	231	170	196	172	182	155	153	187	271	210	7.33373	7.52288	7.60474	7.48804	7.52636	7.56679	7.7812	7.55131
STK	CGHB_109_121	QCALCRRSTTDCG	6.2997	6.4703	0.1822	0.17	[-0.0937, 0.435]	46	29	33	45	26	64	66	56	86	69	73	85	66	104	106	96	6.23555	6.15369	6.2445	6.56493	6.18491	6.71641	6.51485	6.46509
STK	STMN2_90_102	AAGERRKSQEAQV	6.8902	7.0229	0.1849	0.13	[-0.0743, 0.3399]	112	72	73	58	56	82	140	115	152	112	113	98	96	122	180	155	6.98787	6.88571	6.89998	6.78704	6.79748	6.94801	7.22004	7.12619
STK	FRAP_2443_2455	RTRTDSYSAGQSV	6.5174	6.6129	0.1864	0.1	[-0.054, 0.2448]	70	45	52	39	41	53	83	71	110	85	92	79	81	93	123	111	6.55622	6.47093	6.59295	6.44962	6.52347	6.55408	6.70996	6.66394
STK	VTNC_390_402	NQNSRRPSRATWL	9.006	8.9154	0.1942	-0.09	[-0.2351, 0.054]	570	476	430	384	345	425	552	538	610	516	470	424	385	465	592	578	8.92139	9.13024	8.99045	8.98181	8.91281	8.88392	8.87659	8.98836
STK	VASP_271_283	LARRRKATQVGEK	8.3637	8.4636	0.2101	0.1	[-0.0657, 0.2655]	339	259	276	257	262	278	430	347	379	299	316	297	302	318	470	387	8.24947	8.33492	8.41251	8.45798	8.55266	8.3348	8.5507	8.41631
STK	GRIK2_708_720	FMSSRRQSVLVKS	10.8995	10.8038	0.2117	-0.1	[-0.255, 0.0636]	2360	1604	1695	1688	1500	1632	2182	1974	2400	1644	1735	1728	1540	1672	2222	2014	10.8794	10.8096	10.8824	11.0267	10.9393	10.7316	10.7647	10.7796
STK	GSUB_61_73	KKPRRKDTPALHI	5.2157	5.3501	0.2147	0.13	[-0.0908, 0.3596]	2	-2	-8	0	1	6	1	-4	42	38	32	40	41	46	41	36	5.35634	5.21992	4.95987	5.32665	5.34629	5.52832	5.35099	5.17478
STK	F263_454_466	NPLMRRNSVTPLA	11.082	10.9928	0.2275	-0.09	[-0.2432, 0.0648]	2772	1964	1785	1867	1617	2071	2392	2248	2812	2004	1825	1907	1657	2111	2432	2288	11.107	11.0959	10.9555	11.1694	11.0456	11.0681	10.8943	10.9631
STK	ACM5_494_506	CYALCNRTFRKTF	5.9556	5.8378	0.2316	-0.12	[-0.3232, 0.0876]	25	16	22	24	20	20	15	15	65	56	62	64	60	60	55	55	5.88117	5.83207	5.99611	6.11315	6.02358	5.91635	5.69263	5.71861
STK	MYPC3_268_280	LSAFRRTSLAGGG	8.7293	8.4696	0.2405	-0.26	[-0.7217, 0.2023]	345	435	422	303	288	295	259	494	385	475	462	343	328	335	299	534	8.27153	9.00983	8.9655	8.67031	8.67543	8.41008	7.91759	8.87525
STK	FOXO3_25_37	QSRPRSCTWPLQR	6.2983	6.219	0.2529	-0.08	[-0.2244, 0.0658]	49	33	35	36	25	40	44	37	89	73	75	76	65	80	84	77	6.27975	6.23977	6.2854	6.38831	6.15924	6.33524	6.21547	6.16607
STK	TY3H_65_77	FIGRRQSLIEDAR	10.1342	10.2141	0.2657	0.08	[-0.0705, 0.2303]	1447	1037	934	872	904	1204	1488	1212	1487	1077	974	912	944	1244	1528	1252	10.1926	10.1976	10.0472	10.0995	10.2277	10.3048	10.2278	10.0961
STK	KCNA6_504_516	ANRERRPSYLPTP	10.3757	10.2395	0.2719	-0.14	[-0.396, 0.1237]	1597	1306	1152	1016	955	1350	1144	1429	1637	1346	1192	1056	995	1390	1184	1469	10.3303	10.5203	10.3396	10.3125	10.3043	10.465	9.8629	10.3258
STK	CSF1R_701_713	NIHLEKKYVRRDS	8.5926	8.6843	0.2765	0.09	[-0.0851, 0.2685]	431	326	306	296	252	419	463	440	471	366	346	336	292	459	503	480	8.55544	8.63015	8.54473	8.63995	8.50251	8.86516	8.64636	8.72309
STK	RB_242_254	AVIPINGSPRTPR	5.5892	5.4976	0.2781	-0.09	[-0.2688, 0.0856]	6	12	12	3	4	4	6	9	46	52	52	43	44	44	46	49	5.46243	5.71673	5.7259	5.45178	5.47669	5.46328	5.48248	5.56793
STK	RB_350_362	SFETQRTPRKSNL	5.3876	5.3163	0.2925	-0.07	[-0.2137, 0.0711]	1	3	2	2	2	2	-3	-2	41	43	42	42	42	42	37	38	5.32855	5.41756	5.39314	5.41127	5.39108	5.39516	5.23642	5.24269
STK	RS6_228_240	IAKRRRLSSLRAS	9.437	9.3678	0.3014	-0.07	[-0.2101, 0.0717]	908	572	574	541	492	587	832	699	948	612	614	581	532	627	872	739	9.5488	9.37814	9.37853	9.44271	9.3892	9.31566	9.42654	9.3399
STK	YAP1_121_133	QHVRAHSSPASLQ	5.2714	5.1904	0.3034	-0.08	[-0.2468, 0.0847]	-1	-4	1	0	-5	-3	-2	-2	39	36	41	40	35	37	38	38	5.27132	5.13261	5.35522	5.32665	5.04371	5.2093	5.26592	5.24269
STK	GYS2_1_13	MLRGRSLSVTSLG	7.2125	7.0645	0.3038	-0.15	[-0.4508, 0.1549]	196	88	93	75	66	113	93	125	236	128	133	115	106	153	133	165	7.58927	7.08493	7.14191	7.03386	6.95495	7.27619	6.8135	7.21339
STK	PYGL_8_20	QEKRRQISIRGIV	5.9619	6.0811	0.3254	0.12	[-0.1365, 0.375]	54	13	20	13	22	28	36	31	94	53	60	53	62	68	76	71	6.35054	5.74644	5.94596	5.80448	6.07938	6.09874	6.0891	6.05714
STK	P53_308_323	LPNNTSSSPQPKKKPL	5.2559	5.3184	0.3445	0.06	[-0.0773, 0.2025]	-2	-2	-2	0	1	2	0	-3	38	38	38	40	41	42	40	37	5.24183	5.21992	5.23509	5.32665	5.34629	5.39516	5.32319	5.20913
STK	KCNA1_438_450	DSDLSRRSSSTMS	7.0456	7.1821	0.3617	0.14	[-0.1803, 0.4534]	153	85	81	60	69	84	197	119	193	125	121	100	109	124	237	159	7.31261	7.04961	7.00167	6.81836	6.99902	6.97159	7.59612	7.1617
STK	STK6_283_295	SSRRTTLCGTLDY	7.5406	7.4696	0.3641	-0.07	[-0.2364, 0.0945]	186	120	138	132	98	135	170	179	226	160	178	172	138	175	210	219	7.5295	7.416	7.57205	7.6448	7.36733	7.47077	7.4301	7.61033
STK	MP2K1_287_299	PPRPRTPGRPLSS	5.4431	5.3823	0.4039	-0.06	[-0.2155, 0.0939]	3	3	8	1	0	2	3	4	43	43	48	41	40	42	43	44	5.3836	5.41756	5.60185	5.36958	5.30006	5.39516	5.40503	5.4291
STK	KAPCG_192_206	VKGRTWTLCGTPEYL	5.5796	5.5207	0.4056	-0.06	[-0.2091, 0.0914]	11	6	6	9	5	10	5	5	51	46	46	49	45	50	45	45	5.58493	5.52432	5.53558	5.67356	5.51767	5.65023	5.45712	5.45796
STK	RB_803_815	NIYISPLKSPYKI	5.3262	5.2538	0.414	-0.07	[-0.2607, 0.1159]	-4	-1	6	0	1	-5	-2	-1	36	39	46	40	41	35	38	39	5.18097	5.26168	5.53558	5.32665	5.34629	5.12769	5.26592	5.27548
STK	ATM_1972_1984	KRSLAFEEGSQST	5.1205	5.2013	0.4241	0.08	[-0.1341, 0.2956]	0	-4	-9	-4	-6	-2	-1	-1	40	36	31	36	34	38	39	39	5.30022	5.13261	4.90843	5.14089	4.98648	5.24844	5.29484	5.27548
STK	PTK6_436_448	ALRERLSSFTSYE	9.2523	9.1873	0.4292	-0.06	[-0.2397, 0.1098]	660	525	563	479	439	492	653	697	700	565	603	519	479	532	693	737	9.11682	9.26208	9.3523	9.27783	9.23496	9.07836	9.09987	9.33601
STK	LIPS_944_956	GFHPRRSSQGATQ	10.0593	10.0056	0.4294	-0.05	[-0.1984, 0.0909]	1295	941	922	877	695	992	1321	1183	1335	981	962	917	735	1032	1361	1223	10.0381	10.0624	10.0293	10.1074	9.86258	10.0351	10.0621	10.0625
STK	MYC_51_63	KKFELLPTPPLSP	5.1827	5.249	0.431	0.07	[-0.1128, 0.2454]	-4	-4	-1	-4	-5	-1	-2	3	36	36	39	36	35	39	38	43	5.18097	5.13261	5.27625	5.14089	5.04371	5.28654	5.26592	5.39966
STK	MPIP3_208_220	RSGLYRSPSMPEN	5.3453	5.4175	0.4432	0.07	[-0.1282, 0.2726]	1	4	0	-1	-3	6	8	5	41	44	40	39	37	46	48	45	5.32855	5.45403	5.31628	5.2824	5.15177	5.52832	5.5319	5.45796
STK	NCF1_321_333	QDAYRRNSVRFLQ	9.384	9.3238	0.4513	-0.06	[-0.2308, 0.1102]	720	626	606	505	509	558	732	709	760	666	646	545	549	598	772	749	9.23379	9.50089	9.45223	9.34928	9.43537	9.24727	9.25322	9.35914
STK	RBL2_959_971	DRTSRDSSPVMRS	5.2641	5.2091	0.4645	-0.06	[-0.2154, 0.1053]	-2	-1	0	-2	1	-7	-4	-2	38	39	40	38	41	33	36	38	5.24183	5.26168	5.31628	5.23675	5.34629	5.04119	5.20629	5.24269
STK	RAP1B_172_184	PGKARKKSSCQLL	5.7162	5.7668	0.4678	0.05	[-0.0981, 0.1994]	21	9	9	13	11	15	21	15	61	49	49	53	51	55	61	55	5.80255	5.62373	5.63387	5.80448	5.74172	5.78942	5.81744	5.71861
STK	SRC_413_425	LIEDNEYTARQGA	5.0761	5.0282	0.4696	-0.05	[-0.1889, 0.0932]	-6	-5	-7	-5	-3	-8	-11	-9	34	35	33	35	37	32	29	31	5.11744	5.08689	5.00954	5.09045	5.15177	4.99591	4.97574	4.98957
STK	ADDB_706_718	KKKFRTPSFLKKS	6.0305	6.1462	0.4739	0.12	[-0.2291, 0.4606]	55	19	19	17	19	32	71	20	95	59	59	57	59	72	111	60	6.36429	5.91291	5.92022	5.9245	5.99485	6.18195	6.57503	5.83317
STK	KAP2_92_104	SRFNRRVSVCAET	7.9982	7.8398	0.4746	-0.16	[-0.631, 0.3142]	156	254	244	192	208	162	188	225	196	294	284	232	248	202	228	265	7.33373	8.31027	8.25667	8.092	8.25845	7.67847	7.54288	7.87925
STK	PPR1A_28_40	QIRRRRPTPATLV	8.3205	8.2587	0.4788	-0.06	[-0.2481, 0.1244]	313	251	282	245	237	241	340	293	353	291	322	285	277	281	380	333	8.14978	8.29527	8.43994	8.39703	8.42386	8.15597	8.25211	8.20278
STK	ERBB2_679_691	QQKIRKYTMRRLL	7.5861	7.6697	0.4834	0.08	[-0.171, 0.3382]	151	145	174	124	155	148	194	182	191	185	214	164	195	188	234	222	7.29835	7.63037	7.84257	7.57314	7.89625	7.57451	7.57859	7.62949
STK	PDE5A_95_107	GTPTRKISASEFD	5.5444	5.4887	0.4897	-0.06	[-0.2281, 0.1166]	12	6	9	2	1	5	12	6	52	46	49	42	41	45	52	46	5.60823	5.52432	5.63387	5.41127	5.34629	5.49617	5.62592	5.48625
STK	ACM4_456_468	CNATFKKTFRHLL	5.4584	5.4105	0.4928	-0.05	[-0.197, 0.1012]	1	7	6	2	3	3	2	3	41	47	46	42	43	43	42	43	5.32855	5.55823	5.53558	5.41127	5.43452	5.42962	5.37826	5.39966
STK	NTRK3_824_836	LHALGKATPIYLD	5.2984	5.3479	0.4949	0.05	[-0.1055, 0.2045]	2	2	0	-4	0	3	0	1	42	42	40	36	40	43	40	41	5.35634	5.38014	5.31628	5.14089	5.30006	5.42962	5.32319	5.3389
STK	ATF2_47_59	VADQTPTPTRFLK	5.201	5.1605	0.5014	-0.04	[-0.1692, 0.0882]	-2	-4	-3	-2	-3	-4	-7	-3	38	36	37	38	37	36	33	37	5.24183	5.13261	5.19271	5.23675	5.15177	5.16907	5.11196	5.20913
STK	PLEK_106_118	GQKFARKSTRRSI	7.3594	7.4153	0.5036	0.06	[-0.1225, 0.2342]	160	105	116	109	102	122	201	132	200	145	156	149	142	162	241	172	7.36142	7.2702	7.37769	7.42837	7.41148	7.35899	7.61917	7.27144
STK	VIGLN_289_301	EEKKKKTTTIAVE	5.0999	5.1867	0.5056	0.09	[-0.1918, 0.3655]	3	-3	-10	-7	4	-6	-9	-5	43	37	30	33	44	34	31	35	5.3836	5.17693	4.85509	4.98397	5.47669	5.08509	5.04546	5.13959
STK	CD27_212_224	HQRRKYRSNKGES	5.5026	5.4492	0.5164	-0.05	[-0.2291, 0.1224]	7	3	4	8	7	0	7	2	47	43	44	48	47	40	47	42	5.48777	5.41756	5.46612	5.63888	5.59628	5.32366	5.5074	5.3696
STK	PLM_76_88	EEGTFRSSIRRLS	6.0141	5.8173	0.5177	-0.2	[-0.8471, 0.4536]	2	53	48	6	25	9	0	37	42	93	88	46	65	49	40	77	5.35634	6.60672	6.52626	5.56693	6.15924	5.62071	5.32319	6.16607
STK	BCKD_45_57	ERSKTVTSFYNQS	5.442	5.4954	0.5181	0.05	[-0.1234, 0.2303]	6	9	1	0	6	7	2	6	46	49	41	40	46	47	42	46	5.46243	5.62373	5.35522	5.32665	5.55751	5.55978	5.37826	5.48625
STK	C1R_201_213	ASGYISSLEYPRS	5.2419	5.203	0.5183	-0.04	[-0.1678, 0.0899]	-2	-2	0	-3	-1	-3	-5	-4	38	38	40	37	39	37	35	36	5.24183	5.21992	5.31628	5.18962	5.25231	5.2093	5.17553	5.17478
STK	BRCA1_1451_1463	EKAVLTSQKSSEY	5.2248	5.2804	0.5299	0.06	[-0.1338, 0.2449]	-6	-2	-2	0	4	0	-7	-3	34	38	38	40	44	40	33	37	5.11744	5.21992	5.23509	5.32665	5.47669	5.32366	5.11196	5.20913
STK	CDN1A_139_151	GRKRRQTSMTDFY	9.3785	9.3084	0.5436	-0.07	[-0.3175, 0.1771]	631	584	589	624	493	627	713	639	671	624	629	664	533	667	753	679	9.05669	9.40633	9.41355	9.63752	9.39195	9.40497	9.2178	9.21867
STK	CENPA_1_14	MGPRRRSRKPEAPR	8.5872	8.6791	0.5499	0.09	[-0.2371, 0.4208]	441	279	276	367	259	387	622	338	481	319	316	407	299	427	662	378	8.5851	8.42954	8.41251	8.92178	8.5378	8.76075	9.03494	8.38285
STK	MPH6_140_152	EDENGDITPIKAK	5.134	5.1717	0.5578	0.04	[-0.1003, 0.1759]	-6	-2	-6	-4	-3	-2	-7	-4	34	38	34	36	37	38	33	36	5.11744	5.21992	5.05756	5.14089	5.15177	5.24844	5.11196	5.17478
STK	MARCS_152_164	KKKKKRFSFKKSF	5.3764	5.3263	0.558	-0.05	[-0.2334, 0.1332]	-2	3	1	4	-3	3	-1	4	38	43	41	44	37	43	39	44	5.24183	5.41756	5.35522	5.4912	5.15177	5.42962	5.29484	5.4291
STK	P53_12_24	PPLSQETFSDLWK	5.186	5.2307	0.5626	0.04	[-0.1208, 0.2102]	-8	-1	-4	-1	1	-5	-4	-2	32	39	36	39	41	35	36	38	5.05097	5.26168	5.14905	5.2824	5.34629	5.12769	5.20629	5.24269
STK	KCC2G_278_289	VASMMHRQETVE	5.6831	5.6423	0.5631	-0.04	[-0.1922, 0.1105]	16	10	15	6	8	8	12	15	56	50	55	46	48	48	52	55	5.69784	5.6554	5.8124	5.56693	5.63404	5.59056	5.62592	5.71861
STK	KPCB_19_31_A25S	RFARKGSLRQKNV	7.8805	8.0308	0.5764	0.15	[-0.4265, 0.7271]	483	149	144	120	140	220	441	197	523	189	184	160	180	260	481	237	8.70342	7.6619	7.62081	7.53594	7.77474	8.04364	8.5833	7.7216
STK	ADRB2_338_350	ELLCLRRSSLKAY	8.1207	8.0844	0.586	-0.04	[-0.1791, 0.1066]	337	207	214	192	174	240	302	258	377	247	254	232	214	280	342	298	8.24204	8.05522	8.09351	8.092	8.03677	8.15081	8.10476	8.04532
STK	NOS3_1171_1183	SRIRTQSFSLQER	7.6947	7.7552	0.5914	0.06	[-0.1814, 0.3024]	167	156	179	148	146	143	229	227	207	196	219	188	186	183	269	267	7.40863	7.71546	7.87644	7.77824	7.82458	7.53549	7.77094	7.88988
STK	KAP3_107_119	NRFTRRASVCAEA	9.3566	9.3046	0.5918	-0.05	[-0.2601, 0.1561]	701	628	541	534	493	653	657	658	741	668	581	574	533	693	697	698	9.19777	9.50524	9.29837	9.42501	9.39195	9.46019	9.10804	9.25817
STK	CA2D1_494_506	LEDIKRLTPRFTL	5.251	5.2113	0.5989	-0.04	[-0.2017, 0.1223]	1	1	-3	-4	-2	-5	-5	1	41	41	37	36	38	35	35	41	5.32855	5.34172	5.19271	5.14089	5.20291	5.12769	5.17553	5.3389
STK	LMNB1_16_28	GGPTTPLSPTRLS	5.3568	5.3081	0.6011	-0.05	[-0.2487, 0.1512]	7	-4	1	3	-2	-2	0	5	47	36	41	43	38	38	40	45	5.48777	5.13261	5.35522	5.45178	5.20291	5.24844	5.32319	5.45796
STK	NCF1_296_308	RGAPPRRSSIRNA	10.759	10.7219	0.6083	-0.04	[-0.1925, 0.1183]	2280	1411	1488	1519	1265	1572	2203	1908	2320	1451	1528	1559	1305	1612	2243	1948	10.8307	10.629	10.6987	10.8775	10.6989	10.6789	10.7782	10.7316
STK	ERF_519_531	GEAGGPLTPRRVS	5.2733	5.2362	0.6105	-0.04	[-0.1933, 0.1192]	2	-1	-3	-1	2	-4	-5	-3	42	39	37	39	42	36	35	37	5.35634	5.26168	5.19271	5.2824	5.39108	5.16907	5.17553	5.20913
STK	H32_3_18	RTKQTARKSTGGKAPR	5.6036	5.6388	0.6133	0.04	[-0.1143, 0.1847]	16	8	9	4	7	8	12	16	56	48	49	44	47	48	52	56	5.69784	5.59135	5.63387	5.4912	5.59628	5.59056	5.62592	5.74226
STK	LMNA_192_204	DAENRLQTMKEEL	5.2493	5.1997	0.6178	-0.05	[-0.263, 0.1638]	-1	-3	-6	4	-4	-3	1	-5	39	37	34	44	36	37	41	35	5.27132	5.17693	5.05756	5.4912	5.09875	5.2093	5.35099	5.13959
STK	NFKB1_330_342	FVQLRRKSDLETS	7.6425	7.6882	0.6307	0.05	[-0.1587, 0.2502]	215	174	144	107	124	164	201	212	255	214	184	147	164	204	241	252	7.69642	7.84471	7.62081	7.40793	7.63276	7.69273	7.61917	7.80819
STK	MK10_214_226	AGTSFMMTPYVVT	5.268	5.2985	0.6554	0.03	[-0.1164, 0.1774]	-3	1	-4	1	0	0	-1	-1	37	41	36	41	40	40	39	39	5.21172	5.34172	5.14905	5.36958	5.30006	5.32366	5.29484	5.27548
STK	PP2AB_297_309	EPHVTRRTPDYFL	5.2869	5.326	0.6671	0.04	[-0.1563, 0.2345]	-3	2	-5	3	2	1	2	-4	37	42	35	43	42	41	42	36	5.21172	5.38014	5.10403	5.45178	5.39108	5.35985	5.37826	5.17478
STK	RYR1_4317_4329	VRRLRRLTAREAA	9.4805	9.4471	0.671	-0.03	[-0.2023, 0.1355]	801	591	643	602	575	601	817	751	841	631	683	642	615	641	857	791	9.37802	9.42253	9.533	9.58839	9.60181	9.34755	9.40183	9.4373
STK	EPB42_241_253	LLNKRRGSVPILR	9.2216	9.278	0.6746	0.06	[-0.2325, 0.3453]	958	506	446	393	402	618	826	627	998	546	486	433	442	658	866	667	9.62217	9.21238	9.0391	9.01261	9.11659	9.38535	9.41671	9.19316
STK	BAD_112_124	RELRRMSDEFVDS	6.6761	6.7169	0.6813	0.04	[-0.1729, 0.2545]	79	60	56	51	38	85	83	75	119	100	96	91	78	125	123	115	6.66021	6.71588	6.65669	6.6717	6.46181	6.98324	6.70996	6.71265
STK	TLE2_246_258	EPPSPATTPCGKV	5.1365	5.167	0.683	0.03	[-0.1302, 0.1911]	-4	-6	-2	-5	-1	-5	-9	-2	36	34	38	35	39	35	31	38	5.18097	5.03967	5.23509	5.09045	5.25231	5.12769	5.04546	5.24269
STK	ART_025_CXGLRRWSLGGLRRWSL	GLRRWSLGGLRRWSL	9.2448	9.2885	0.6927	0.04	[-0.1939, 0.2812]	811	476	484	489	455	533	936	584	851	516	524	529	495	573	976	624	9.39486	9.13024	9.14846	9.30573	9.28328	9.1856	9.58711	9.09783
STK	RB_774_786	TRPPTLSPIPHIP	5.2708	5.2979	0.6943	0.03	[-0.1212, 0.1754]	-1	-2	1	-2	3	-2	-2	-2	39	38	41	38	43	38	38	38	5.27132	5.21992	5.35522	5.23675	5.43452	5.24844	5.26592	5.24269
STK	ADDB_696_708	GSPSKSPSKKKKK	5.3838	5.356	0.6974	-0.03	[-0.1817, 0.1261]	2	4	1	1	4	1	2	-3	42	44	41	41	44	41	42	37	5.35634	5.45403	5.35522	5.36958	5.47669	5.35985	5.37826	5.20913
STK	K6PL_766_778	LEHVTRRTLSMDK	6.3085	6.2802	0.7017	-0.03	[-0.1872, 0.1307]	52	37	33	34	30	33	42	55	92	77	73	74	70	73	82	95	6.32264	6.32101	6.2445	6.34594	6.28323	6.20203	6.1849	6.45081
STK	MYBB_513_525	DNTPHTPTPFKNA	5.3036	5.2607	0.7022	-0.04	[-0.2847, 0.1988]	5	0	-4	0	7	-5	-6	-4	45	40	36	40	47	35	34	36	5.43663	5.30225	5.14905	5.32665	5.59628	5.12769	5.14409	5.17478
STK	PTN12_32_44	FMRLRRLSTKYRT	10.0691	10.1085	0.7027	0.04	[-0.183, 0.2619]	1575	892	851	847	823	1183	1396	1066	1615	932	891	887	863	1223	1436	1106	10.3109	9.98815	9.91825	10.0591	10.0969	10.2803	10.1389	9.91806
STK	AKT1_301_313	KDGATMKTFCGTP	5.1581	5.1919	0.7105	0.03	[-0.1622, 0.2298]	-3	-3	0	-8	0	-5	-3	-6	37	37	40	32	40	35	37	34	5.21172	5.17693	5.31628	4.92762	5.30006	5.12769	5.23642	5.10352
STK	CDC2_154_169	GIPIRVYTHEVVTLWY	5.3009	5.3291	0.7154	0.03	[-0.1382, 0.1946]	0	1	-2	0	5	0	-2	-3	40	41	38	40	45	40	38	37	5.30022	5.34172	5.23509	5.32665	5.51767	5.32366	5.26592	5.20913
STK	MBP_222_234	HFFKNIVTPRTPP	5.4279	5.4519	0.7156	0.02	[-0.118, 0.1661]	0	4	4	4	5	3	4	4	40	44	44	44	45	43	44	44	5.30022	5.45403	5.46612	5.4912	5.51767	5.42962	5.43131	5.4291
STK	CREB1_126_138	EILSRRPSYRKIL	9.4673	9.5017	0.7173	0.03	[-0.1703, 0.2391]	1005	545	567	567	547	694	938	699	1045	585	607	607	587	734	978	739	9.68789	9.31261	9.3619	9.50661	9.53353	9.54319	9.59003	9.3399
STK	TAU_524_536	GSRSRTPSLPTPP	5.349	5.3147	0.7185	-0.03	[-0.2393, 0.1707]	6	1	1	-2	4	4	-6	-4	46	41	41	38	44	44	34	36	5.46243	5.34172	5.35522	5.23675	5.47669	5.46328	5.14409	5.17478
STK	ANXA1_209_221	AGERRKGTDVNVF	6.2937	6.3187	0.7204	0.03	[-0.1257, 0.1758]	51	41	36	26	33	35	50	50	91	81	76	66	73	75	90	90	6.30849	6.39791	6.30543	6.16281	6.35282	6.24136	6.30347	6.37718
STK	KIF2C_105_118_S106G	EGLRSRSTRMSTVS	8.678	8.6505	0.7248	-0.03	[-0.1959, 0.1408]	525	350	337	267	282	373	477	387	565	390	377	307	322	413	517	427	8.81276	8.72275	8.66972	8.50687	8.64801	8.71258	8.6851	8.55632
STK	IKKB_173_185_C179A	LDQGSLATSFVGT	5.2295	5.2638	0.7249	0.03	[-0.1758, 0.2444]	1	-7	0	-1	-3	1	-6	3	41	33	40	39	37	41	34	43	5.32855	4.99086	5.31628	5.2824	5.15177	5.35985	5.14409	5.39966
STK	E1A_ADE05_212_224	AILRRPTSPVSRE	9.154	9.1259	0.7283	-0.03	[-0.2022, 0.1461]	638	456	507	473	438	536	587	594	678	496	547	513	478	576	627	634	9.07144	9.07276	9.21084	9.26083	9.23188	9.19314	8.95793	9.12057
STK	FIBA_569_581	EFPSRGKSSSYSK	5.3532	5.3317	0.7635	-0.02	[-0.1755, 0.1325]	5	3	-1	-1	2	1	-4	2	45	43	39	39	42	41	36	42	5.43663	5.41756	5.27625	5.2824	5.39108	5.35985	5.20629	5.3696
STK	DESP_2842_2854	RSGSRRGSFDATG	7.7423	7.8029	0.7636	0.06	[-0.3739, 0.4951]	318	189	132	100	95	197	297	226	358	229	172	140	135	237	337	266	8.1695	7.94422	7.52158	7.33398	7.3333	7.90968	8.08421	7.88457
STK	CAC1C_1974_1986	ASLGRRASFHLEC	9.0573	9.0364	0.7671	-0.02	[-0.1725, 0.1308]	676	420	429	429	380	498	637	520	716	460	469	469	420	538	677	560	9.14895	8.96315	8.98736	9.12962	9.04131	9.09456	9.06672	8.94315
STK	MP2K1_281_293	GDAAETPPRPRTP	5.2976	5.279	0.794	-0.02	[-0.1723, 0.1351]	-2	-1	-2	3	-2	-1	1	-1	38	39	38	43	38	39	41	39	5.24183	5.26168	5.23509	5.45178	5.20291	5.28654	5.35099	5.27548
STK	CSK21_355_367	ISSVPTPSPLGPL	5.1093	5.0894	0.8014	-0.02	[-0.1908, 0.1509]	-6	-4	-4	-6	-1	-6	-7	-11	34	36	36	34	39	34	33	29	5.11744	5.13261	5.14905	5.03819	5.25231	5.08509	5.11196	4.90827
STK	ESR1_160_172	GGRERLASTNDKG	8.567	8.5876	0.8056	0.02	[-0.1599, 0.2011]	396	322	328	281	316	330	416	368	436	362	368	321	356	370	456	408	8.44655	8.61412	8.63454	8.57265	8.79692	8.55371	8.50813	8.49151
STK	GPR6_349_361	QSKVPFRSRSPSE	6.2523	6.2906	0.8082	0.04	[-0.3017, 0.3782]	24	39	51	28	35	21	54	56	64	79	91	68	75	61	94	96	5.86191	6.35997	6.57657	6.21082	6.39741	5.94045	6.35929	6.46509
STK	KCNB1_489_501	KWTKRTLSETSSS	5.339	5.3239	0.811	-0.02	[-0.1514, 0.1212]	1	1	0	1	3	0	-1	-2	41	41	40	41	43	40	39	38	5.32855	5.34172	5.31628	5.36958	5.43452	5.32366	5.29484	5.24269
STK	GBRB2_427_439	SRLRRRASQLKIT	9.9727	9.9536	0.8151	-0.02	[-0.1954, 0.1572]	1361	815	852	812	805	998	1146	1007	1401	855	892	852	845	1038	1186	1047	10.1072	9.86319	9.91988	10.0005	10.0662	10.0435	9.86531	9.83937
STK	COF1_17_29	DMKVRKSSTPEEV	5.2899	5.3081	0.8187	0.02	[-0.1528, 0.1891]	-4	2	0	-1	-2	-2	-1	6	36	42	40	39	38	38	39	46	5.18097	5.38014	5.31628	5.2824	5.20291	5.24844	5.29484	5.48625
STK	REL_260_272	KMQLRRPSDQEVS	7.6468	7.6705	0.8189	0.02	[-0.1998, 0.2472]	213	139	158	126	106	143	227	235	253	179	198	166	146	183	267	275	7.68551	7.58175	7.72855	7.59139	7.45432	7.53549	7.76062	7.93162
STK	NEK3_158_170	FACTYVGTPYYVP	5.3053	5.3217	0.8373	0.02	[-0.1558, 0.1886]	4	2	-5	0	-1	-1	2	2	44	42	35	40	39	39	42	42	5.41036	5.38014	5.10403	5.32665	5.25231	5.28654	5.37826	5.3696
STK	VASP_150_162	EHIERRVSNAGGP	9.1692	9.1921	0.844	0.02	[-0.2289, 0.2748]	829	538	452	361	374	551	772	627	869	578	492	401	414	591	812	667	9.4247	9.29513	9.05693	8.89998	9.02007	9.23027	9.32507	9.19316
STK	SRC8_CHICK_423_435	KTPSSPVYQDAVS	5.1893	5.1733	0.8511	-0.02	[-0.2009, 0.1687]	-6	-5	0	-2	-6	-4	-1	-2	34	35	40	38	34	36	39	38	5.11744	5.08689	5.31628	5.23675	4.98648	5.16907	5.29484	5.24269
STK	RAF1_253_265	QRQRSTSTPNVHM	7.0909	7.103	0.8519	0.01	[-0.1282, 0.1525]	118	90	93	78	73	97	116	125	158	130	133	118	113	137	156	165	7.04021	7.108	7.14191	7.07335	7.05576	7.11613	7.02674	7.21339
STK	ACM1_444_456	KIPKRPGSVHRTP	5.443	5.4297	0.8519	-0.01	[-0.1677, 0.141]	5	3	4	3	7	3	0	2	45	43	44	43	47	43	40	42	5.43663	5.41756	5.46612	5.45178	5.59628	5.42962	5.32319	5.3696
STK	TOP2A_1463_1475	RRKRKPSTSDDSD	9.4115	9.3982	0.8585	-0.01	[-0.1743, 0.1477]	897	613	586	464	492	613	846	720	937	653	626	504	532	653	886	760	9.53215	9.47228	9.40661	9.23495	9.3892	9.37434	9.44923	9.38003
STK	IKBA_26_38	LDDRHDSGLDSMK	5.2344	5.2172	0.8587	-0.02	[-0.2261, 0.1916]	2	1	-4	-5	-6	-2	-1	1	42	41	36	35	34	38	39	41	5.35634	5.34172	5.14905	5.09045	4.98648	5.24844	5.29484	5.3389
STK	IF4E_203_215	TATKSGSTTKNRF	5.3441	5.3301	0.8716	-0.01	[-0.2004, 0.1725]	5	-3	2	1	5	0	-3	-2	45	37	42	41	45	40	37	38	5.43663	5.17693	5.39314	5.36958	5.51767	5.32366	5.23642	5.24269
STK	ACM5_498_510	CNRTFRKTFKMLL	5.6547	5.6408	0.8799	-0.01	[-0.2125, 0.1847]	5	11	13	11	6	13	18	7	45	51	53	51	46	53	58	47	5.43663	5.68639	5.75531	5.7405	5.55751	5.73534	5.75639	5.51399
STK	RBL2_655_667	GLGRSITSPTTLY	5.9986	5.9841	0.8981	-0.01	[-0.2588, 0.2299]	26	19	25	24	25	21	14	37	66	59	65	64	65	61	54	77	5.90017	5.91291	6.0682	6.11315	6.15924	5.94045	5.67074	6.16607
STK	PDPK1_27_39	SMVRTQTESSTPP	5.2722	5.2627	0.9006	-0.01	[-0.174, 0.155]	-4	-1	-2	2	-3	-3	1	1	36	39	38	42	37	37	41	41	5.18097	5.26168	5.23509	5.41127	5.15177	5.2093	5.35099	5.3389
STK	KPB1_1011_1023	QVEFRRLSISAES	7.902	7.865	0.9014	-0.04	[-0.6809, 0.607]	118	272	265	152	201	126	203	297	158	312	305	192	241	166	243	337	7.04021	8.39713	8.36081	7.80975	8.21551	7.39431	7.63055	8.21973
STK	BAD_93_105	FRGRSRSAPPNLW	8.2091	8.2232	0.9055	0.01	[-0.2428, 0.271]	329	229	218	232	197	339	272	278	369	269	258	272	237	379	312	318	8.21194	8.18023	8.11636	8.32797	8.19039	8.58844	7.97678	8.13739
STK	CFTR_730_742	EPLERRLSLVPDS	8.8418	8.8506	0.9197	0.01	[-0.1781, 0.1955]	514	399	407	327	352	346	565	519	554	439	447	367	392	386	605	559	8.78492	8.89514	8.91752	8.76982	8.93944	8.61489	8.90734	8.9406
STK	KIF11_919_931	LDIPTGTTPQRKS	5.2883	5.2945	0.9246	0.01	[-0.1359, 0.1483]	1	-2	-2	1	1	-1	-4	1	41	38	38	41	41	39	36	41	5.32855	5.21992	5.23509	5.36958	5.34629	5.28654	5.20629	5.3389
STK	SCN7A_898_910	KNGCRRGSSLGQI	8.0327	8.0222	0.9258	-0.01	[-0.255, 0.2339]	323	235	182	155	141	222	319	265	363	275	222	195	181	262	359	305	8.18895	8.21253	7.89638	7.83295	7.78317	8.05473	8.17255	8.07821
STK	CDK7_163_175	GSPNRAYTHQVVT	5.3774	5.3712	0.9271	-0.01	[-0.1515, 0.1392]	0	5	2	0	2	-1	2	4	40	45	42	40	42	39	42	44	5.30022	5.48961	5.39314	5.32665	5.39108	5.28654	5.37826	5.4291
STK	NMDZ1_890_902	SFKRRRSSKDTST	9.6135	9.6272	0.9322	0.01	[-0.3337, 0.361]	1258	515	616	675	549	680	1214	792	1298	555	656	715	589	720	1254	832	9.9979	9.23613	9.47451	9.74536	9.53852	9.51538	9.945	9.50971
STK	VASP_232_244	GAKLRKVSKQEEA	5.1935	5.1867	0.9338	-0.01	[-0.184, 0.1703]	-3	0	-1	-7	-4	-4	-3	-2	37	40	39	33	36	36	37	38	5.21172	5.30225	5.27625	4.98397	5.09875	5.16907	5.23642	5.24269
STK	ACM1_421_433	CNKAFRDTFRLLL	5.3384	5.3372	0.9887	0	[-0.1724, 0.1702]	-1	-2	6	0	0	2	2	-1	39	38	46	40	40	42	42	39	5.27132	5.21992	5.53558	5.32665	5.30006	5.39516	5.37826	5.27548
STK	RAB1A_187_199	KSNVKIQSTPVKQ	5.1848	5.1837	0.9894	0	[-0.1841, 0.1819]	-4	-6	-4	1	-5	-3	-4	-1	36	34	36	41	35	37	36	39	5.18097	5.03967	5.14905	5.36958	5.04371	5.2093	5.20629	5.27548
STK	ELK1_356_368	LLPTHTLTPVLLT	5.157	5.1563	0.9909	0	[-0.1243, 0.123]	-6	-3	-3	-4	-3	-5	-4	-5	34	37	37	36	37	35	36	35	5.11744	5.17693	5.19271	5.14089	5.15177	5.12769	5.20629	5.13959
